# Supplementary material for: A molecular basis of human T cell receptor autoreactivity toward self-phospholipids
Source: Sci Immunol. Author manuscript; Available in PMC 2019 Jul 23. (PMC6649662; doi:10.1126/sciimmunol.aao1384)
Supplement: Table S3 [file NIHMS1034873-supplement-Table_S3.xlsx]

## Sheet: Figure 3A CD1b-endogenous
Figure 3A: CD1b-endogenous Sensogram (upper)														Figure 3A: CD1b-endogenous Equilibrium curve (lower)
* values in blue italics are exluded data points from figure generation
Time [s]	200μM	100μM	50μM	25μM	12.5μM	6.25μM	3.125μM	1.56μM	0.78μM	0μM				Concentration [μM]	Response Units (RU)
30.5	-2.16995	-9.19788	-1.46356	-0.873352	-1.62494	-0.994812	0.0949402	0.46814	-0.584778	-0.0125122				200	476	472	422
														100	339	344	286
31.5	-1.98526	-7.54089	-0.883484	-1.12885	-1.45502	-0.556213	0.374969	0.30603	-0.146179	0.264099				50	226	225	192
														25	140	140	121
32.5	-1.25674	-5.7655	-0.830383	-0.472107	-1.03741	-0.336243	0.771942	0.584595	0.285461	0.293396				12.5	80.6	80.8	76.1
														6.25	40.6	44.4	45
33.5	-1.48758	-5.30371	-1.18671	-0.367493	-0.915955	-0.748352	0.83786	0.489746	-0.196594	0.160706				3.125	22.3	22.5	26.9
														1.56	12.2	12.5	15.8
34.5	-1.93448	-5.05212	-1.25189	-1.07208	-1.15143	-1.17218	0.296478	-0.0185547	-0.49115	-0.55304				0.78	5.54	6.37	9.88
														0	-0.505	0	1.73
35.5	-1.88724	-4.64355	-1.22809	-0.969055	-1.5069	-0.834656	0.28476	-0.4552	-0.467712	-0.967468
																	n=3
36.5	-2.00552	-4.47473	-1.19208	-1.18707	-1.33746	-0.786316	-0.209381	-0.394287	-0.587585	-0.660095
37.5	-2.33133	-4.16223	-1.2691	-0.86322	-1.08197	-0.923767	-0.168732	-0.714	-0.78717	-0.942444
38.5	-1.82816	-3.6189	-0.920593	-0.531921	-0.722107	-0.956116	0.0484314	-0.656	-0.923157	-0.636292
39.5	-1.56485	-3.1665	-0.90802	-0.676819	-0.60614	-0.987122	-0.0429993	-0.604	-0.853577	-0.687073
40.5	-1.53128	-2.70605	-0.956604	-0.80426	-0.996887	-1.31952	-0.313	-0.690063	-0.664124	-0.932312
41.5	-1.00552	-2.32715	-0.732727	-0.736267	-0.905457	-0.900818	-0.149	-0.468506	-0.869202	-0.77301
42.5	-0.997711	-1.78455	-0.798767	-0.481873	-0.909973	-0.724548	-0.271515	-0.516235	-0.761414	-0.563171
43.5	-1.01736	-1.40601	-1.24249	-0.474548	-0.996399	-1.07184	-0.244904	-0.506836	-0.58844	-0.613953
44.5	0.180389	0.064209	0.320862	0.2724	0.464539	0.286316	0.219452	0.109131	0.493713	0.514954
45.5	0.344452	0.7052	0.479675	0.251282	0.264221	0.473816	-0.0843811	0.291626	0.0413208	0.043396
46.5	0.492523	0.636597	0.441956	-0.0491333	0.267639	0.311707	0.109833	0.106079	0.0534058	0.055603
47.5	0.653046	1.0697	0.747742	0.204407	1.05792	0.666443	0.446136	0.335327	0.462341	0.500793
48.5	1.31711	1.3772	0.894226	0.552063	1.0954	1.18097	0.625458	0.53418	0.409241	0.646545
49.5	1.74448	1.39124	0.424744	0.666809	0.923523	0.650085	0.70517	0.489	0.10968	-0.260437
50.5	1.13815	1.521	0.266907	0.145813	0.606384	0.19696	0.387543	-0.0713	-0.499329	-0.774109
51.5	1.00925	-0.0487061	0.503235	0.0996704	1.4986	-0.0604858	0.991425	0.60144	0.193665	1.43011
52.5	1.89951	0.157593	2.28339	2.57391	10.4008	1.49298	3.38913	3.29517	2.28619	2.79462
53.5	65.8141	1.81543	2.87274	10.4688	36.5208	3.95392	8.21335	4.07288	3.24	3.6767
54.5	276.102	73.3369	27.7485	50.8497	35.1318	14.0654	13.2953	5.91821	4.48	3.58649
55.5	113.513	90.7275	67.7829	45.1801	22.9594	11.6172	9.21091	7.26624	3.74603	0.220764
56.5	-68.2751	19.2061	41.0313	26.5435	18.0453	6.69098	4.3934	3.92163	0.814392	-4.20428
57.5	-142.759	-25.2822	16.8973	19.7669	20.581	4.26764	2.54611	0.0721436	-2.87433	-6.70538
58.5	-134.314	-30.5482	10.8915	24.4828	27.9907	5.85284	3.39731	-2.43298	-4.48956	-6.93854
59.5	-72.2305	-3.31897	22.7005	37.2571	37.2755	11.3072	6.55588	-2.07556	-3.5235	-5.37921
60.5	8.11435	41.6006	47.2684	52.9146	45.5164	17.1197	10.3833	0.46936	-1.21686	-3.17218
61.5	85.9585	89.9685	75.7829	67.9161	52.2571	22.9294	14.3711	4.27881	1.09796	-1.62921
62.5	151.049	132.325	101.477	80.929	57.5883	27.7696	16.8993	7.21313	3.07294	-0.167908
63.5	202.636	166.451	123.452	91.0318	62.2032	31.3692	19.0121	9.5166	4.61786	0.578674
64.5	243.06	193.826	140.417	99.163	65.5052	34.2344	20.7391	11.1897	5.63739	1.25555
65.5	273.927	214.994	154.415	105.938	67.9614	36.4434	21.5254	12.4111	6.54254	1.38995
66.5	298.955	231.444	165.077	110.997	70.3156	37.7758	22.3535	13.328	7.02484	1.83099
67.5	319.135	244.747	173.23	115.401	71.8317	39.2497	23.2809	14.0288	7.31403	1.81647
68.5	335.487	255.924	180.14	118.973	72.9958	40.2625	23.9094	14.7607	7.78424	2.2619
69.5	349.436	264.891	185.804	122.321	74.2863	41.2458	24.6919	15.1495	8.17059	2.1568
70.5	360.971	272.262	190.818	124.764	75.8113	41.5943	25.6333	15.6611	8.0816	2.32074
71.5	370.907	278.54	195.068	127.107	76.6181	42.2751	27.3027	15.335	8.41827	2.14032
72.5	379.102	283.147	198.667	129.11	77.4775	42.9388	27.2212	15.6682	8.55536	1.27313
73.5	386.001	288.058	201.754	130.659	78.5255	43.441	26.1051	16.0498	8.56354	0.40509
74.5	392.157	291.69	204.41	132.079	79.2289	43.7996	26.0445	16.4916	8.64679	0.0977173
75.5	397.78	295.173	207.141	133.752	79.7751	44.3708	26.2398	15.8884	8.61444	0.0879517
76.5	402.801	297.767	209.516	134.958	80.6732	44.6876	26.6095	15.5052	8.61945	0.0508423
77.5	407.006	300.594	210.868	136.747	81.152	44.463	26.9524	15.4998	8.74994	-0.0617065
78.5	410.807	303.146	212.738	136.827	81.5864	44.5883	27.216	15.3838	8.90656	-0.257751
79.5	414.48	305.472	214.281	137.873	81.8141	44.8154	27.4289	15.1073	8.74835	0.100403
80.5	417.446	307.751	215.467	138.988	82.136	45.3996	27.2785	14.7256	8.8941	-0.174988
81.5	420.245	309.048	216.303	139.555	82.616	45.1004	27.2375	14.4448	8.67255	-0.325378
82.5	422.767	310.545	216.951	140.122	83.331	44.9754	27.4734	15.2432	8.86981	-0.514343
83.5	425.557	311.982	217.986	140.963	83.6906	45.1414	27.9727	15.5186	8.91241	-0.38385
84.5	427.6	313.525	218.89	140.622	83.3122	45.2762	27.6754	14.8252	9.22223	-0.0237427
85.5	429.975	314.458	219.463	140.324	83.2036	45.4798	27.7879	14.6052	8.99554	-0.232727
86.5	431.939	315.592	220.427	141.707	83.4367	45.5986	27.7867	14.5627	9.04254	-0.167419
87.5	433.949	319.982	221.045	142.647	83.2376	45.6414	28.4684	14.8026	9.25336	-0.30426
88.5	435.536	324.106	221.812	142.209	83.8184	45.9821	28.3254	15.3053	8.93976	-0.514343
89.5	437.114	324.847	222.256	141.881	84.8325	46.6197	27.5688	16.1256	8.97455	-0.523376
90.5	438.719	325.139	222.764	142.089	84.9832	46.8539	27.9695	15.2745	9.05035	-0.795227
91.5	440.543	325.574	223.248	145.4	85.366	46.7927	27.7758	15.1522	8.94525	-0.542419
92.5	442.06	324.43	223.701	145.454	86.3126	46.8603	28.091	15.9502	8.85065	-0.340149
93.5	442.686	324.74	224.113	145.649	86.2794	47.1142	27.9231	15.751	8.88043	-0.762878
94.5	443.378	326.977	224.703	144.965	85.366	46.9922	27.8656	14.9116	8.28424	-0.654602
95.5	444.104	327.854	224.914	144.356	85.1348	47.3672	28.4435	14.9733	7.99213	-0.414001
96.5	445.198	328.685	225.372	145.009	85.1091	47.3332	28.282	15.2057	8.03815	-0.505798
97.5	446.245	327.612	225.625	144.817	85.6208	47.6677	28.0824	15.6694	8.49371	-0.401062
98.5	446.449	327.121	225.893	142.938	86.2775	47.6219	27.9234	15.6741	8.49481	-0.533508
99.5	448.395	326.998	226.429	142.62	86.5068	47.3055	27.452	15.5194	8.37775	-0.228821
100.5
101.5	451.346	328.135	227.277	143.682	87.1005	47.3259	27.9181	15.9014	8.14642	0.180603
102.5	452.364	328.862	227.902	144.601	87.9575	47.7121	28.0641	16.212	8.30035	0.166443
103.5	453.601	328.747	227.788	145.373	86.7813	47.4669	28.3906	16.1725	8.06549	-0.00421
104.5	455.231	328.568	228.654	144.75	85.4255	46.6556	27.1617	14.7705	7.3183	-1.27179
105.5	454.77	327.927	228.706	143.825	85.8333	46.3465	26.8828	14.376	7.75299	-1.24445
106.5	454.412	327.596	228.788	143.699	86.4763	46.5114	27.1242	14.488	8.36664	-0.948792
107.5	455.006	328.215	229.133	143.962	86.6154	47.0114	27.0512	14.7806	8.43158	-0.511292
108.5	455.512	328.685	229.517	144.179	87.0056	47.0696	27.6001	14.6991	8.29022	-0.233215
109.5	456.153	329.028	228.906	144.358	87.0384	47.3298	28.006	14.6967	8.55853	0.108704
110.5	457.206	295.193	224.305	143.363	76.8207	43.9044	27.9813	14.3147	9.00812	0.983215
111.5	457.6	131.94	152.97	105.036	46.3024	28.3871	22.9684	12.9623	7.97369	2.04181
112.5	394.891	-8.83374	64.2266	50.0212	20.6025	13.7809	14.1587	8.48926	3.22919	1.00165
113.5	237.445	-1.81238	14.0963	15.6872	23.0849	10.3321	8.76328	3.79358	-1.2298	-0.0401001
114.5	154.298	171.885	94.3426	57.2509	42.4493	21.6453	14.382	8.29089	2.66754	3.36371
115.5	306.275	238.856	143.358	82.4207	48.1646	26.2579	18.3172	12.5846	7.20111	5.76251
116.5	360.687	228.764	144.31	81.0911	43.8555	24.4239	18.2195	12.7419	8.51093	5.8205
117.5	339.627	199.972	128.395	70.9301	37.8871	21.1231	16.0352	11.8962	7.68512	5.73138
118.5	298.337	170.293	108.63	60.8461	31.7094	17.3539	13.7031	10.3413	7.02802	4.3974
119.5	246.072	144.45	91.6931	51.3853	26.4844	14.0746	11.7176	9.23767	5.84796	3.28253
120.5	212.024	123.28	78.1559	44.511	22.463	11.9828	10.1606	8.05176	4.57733	3.12006
121.5	201.334	105.2	66.6838	38.2032	18.8911	10.1469	9.45786	6.73657	4.04474	3.41498
122.5	181.869	91.4795	57.993	32.5883	16.1579	8.77118	8.26486	5.82166	3.76483	2.88324
123.5	160.415	79.7874	50.5295	28.4418	14.2314	7.09259	7.70737	4.93616	3.7265	2.711
124.5	142.744	69.8369	44.8903	24.9755	12.491	6.02032	7.40744	4.64124	3.79047	2.8493
125.5	127.314	62.7975	39.4615	23.1492	11.1762	5.8371	7.46567	4.52905	3.88654	3.61102
126.5	113.625	56.2206	34.9692	20.6298	9.76764	4.95868	6.67343	3.75024	3.62408	3.29034
127.5	102.444	50.7119	31.5056	18.5407	8.03021	4.41022	6.07932	3.15796	3.29559	3.0274
128.5	92.878	45.9065	28.6158	16.9271	7.40363	4.05389	5.67026	2.79443	2.98553	2.95941
129.5	84.9093	41.6514	26.1829	15.4074	6.95709	4.15314	5.58908	2.50916	2.79364	3.24506
130.5	77.2812	38.2311	24.2778	14.2161	6.12238	3.66376	5.52499	2.69238	2.89484	3.33649
131.5	70.9339	34.8073	21.8415	13.1806	5.47589	3.64423	5.51413	2.52905	2.71356	3.14178
132.5	65.3343	32.1979	19.9317	12.4654	4.70868	3.57782	4.91953	2.23975	2.84796	3.10004
133.5	60.1933	29.7377	18.3848	11.4626	4.17975	2.73444	4.82236	2.29834	2.53705	2.40118
134.5	56.3054	28.0736	17.3978	10.5906	3.95392	2.79694	5.13327	2.00793	2.82843	2.36066
135.5	52.6277	26.7505	17.0563	10.8095	4.34149	3.91925	5.53439	2.43701	3.93427	4.15826
136.5	48.7658	25.2021	15.9235	10.2996	4.04352	3.32074	5.49338	2.401	3.53778	3.7735
137.5	46.3159	24.0741	14.9911	9.41498	3.26337	2.8078	5.43478	2.19153	3.16595	3.51227
138.5	44.1366	23.3174	14.5126	9.05475	3.02631	2.74774	5.00705	1.77795	3.22101	3.11249
139.5	41.7516	21.8108	13.4177	8.05438	2.77362	2.07538	4.68137	1.46655	2.23663	2.93488
140.5	39.5335	20.9104	12.5751	7.63873	2.37665	2.21259	4.24924	1.18542	2.13983	2.64655
141.5	37.9515	20.3987	11.709	7.52386	2.25043	1.57709	3.75778	1.25916	2.17914	2.45941
142.5	36.7383	19.7124	11.1044	7.04352	2.08563	0.940979	3.8746	0.983398	1.85114	1.73798
143.5	35.482	19.4987	11.459	6.96649	2.33954	1.78949	3.28708	1.02405	2.17609	3.5368
144.5	34.3549	18.8033	11.1247	8.09381	2.21417	2.2746	4.83676	1.87451	2.53082	2.19183
145.5	33.0116	17.8405	10.4778	6.80865	1.4118	1.85822	3.58322	1.20691	1.91864	3.32196
146.5	32.7472	18.1206	10.7474	7.25641	2.14691	2.31537	4.76169	1.9967	2.5683	3.50043
147.5	32.4945	17.6888	10.6263	7.72382	2.37421	2.46417	5.49216	2.28113	3.10114	4.03326
148.5	31.8195	17.6744	10.8223	8.31342	2.85248	2.79388	5.90781	2.48767	3.19171	4.01141
149.5	31.4464	17.0905	10.6176	8.48212	2.91852	2.90399	6.38828	2.35962	3.03082	3.56927
150.5	31.3972	17.7167	10.9922	8.59222	3.37982	3.50677	7.12387	2.96118	3.23944	4.1955
151.5	31.1613	17.8115	11.2524	9.25909	3.64264	3.82623	7.327	3.50732	3.87799	3.74542
152.5	30.7144	17.1846	11.1094	9.17389	3.20123	3.82709	7.02536	3.10181	3.97406	2.75079
153.5	29.1316	16.0349	9.67548	7.8786	1.47113	2.33014	5.63132	1.83069	2.56281	1.83759
154.5	28.3081	15.7396	8.82745	7.12665	1.12238	2.01642	4.57663	1.05774	1.7038	1.5119
155.5	27.3902	15.0654	8.86725	6.94	0.693909	2.01178	4.48947	0.793945	1.38898	1.48444
156.5	27.1007	14.9866	8.82269	7.12701	0.72467	1.89301	4.12656	0.705688	1.53815	1.25128
157.5	26.6386	14.9745	8.30707	6.79535	0.923523	2.02618	3.84567	0.965454	1.39325	0.874695
158.5	26.514	15.0088	8.12518	6.92975	0.413757	2.06415	3.86337	0.904053	1.71625	0.939148
159.5	26.0312	15.1302	8.37433	6.84967	0.565369	1.88177	3.80197	0.430298	1.31244	0.895691
160.5	25.8542	14.5294	8.54974	6.80988	0.715393	1.68756	3.63913	0.666626	1.08978	0.836853
161.5	25.8148	14.4564	8.39337	7.02545	0.928162	1.87238	3.62766	0.692749	1.20892	0.824402
162.5	25.5558	14.4548	8.17743	6.72113	1.21954	1.97784	3.79733	0.682251	1.43121	0.829773
163.5	25.1156	13.953	8.19696	6.48956	1.00311	2.11847	3.64694	1.02673	1.61322	1.06451
164.5	25.1465	14.3561	8.26227	6.65704	1.11334	1.89142	3.58054	0.717773	1.81793	1.12543
165.5	24.9284	14.3896	8.28522	6.52472	1.14618	1.94464	3.26413	0.639282	1.88226	0.992249
166.5	24.7652	13.9908	8.21222	6.53876	1.21332	2.16888	3.59067	0.640869	1.88898	0.995422
167.5	24.546	14.3103	8.33331	6.51031	1.26691	1.89691	3.37338	0.94043	1.44293	0.780945
168.5	24.5116	15.0404	9.17242	6.30902	1.67291	2.5694	3.45663	0.917358	2.31915	1.52484
169.5	26.3827	17.6058	11.7682	8.35614	6.46075	6.95453	5.28867	3.95825	8.11346	6.90118
170.5	31.3409	6.28149	9.12799	12.4122	4.98785	2.3974	10.0714	8.43542	7.49115	-3.30389
171.5	25.412	-38.5645	3.22736	4.21454	-0.21698	-4.72797	1.61349	-0.0147705	-1.34882	-10.5428
172.5	18.9758	-73.8534	4.16083	2.2088	-1.06622	-4.74567	-0.0227356	-3.30103	-4.26898	-14.2254
173.5	17.5263	-75.5548	3.42328	3.84613	-0.495911	-5.54681	-1.64993	-5.47302	-6.81305	-15.5297
174.5	17.0049	-76.3613	2.2558	4.15533	-0.875793	-5.97614	-2.48172	-5.95386	-7.76947	-16.3907
175.5	16.7313	-75.2581	1.47906	3.15875	-1.32892	-6.17316	-2.7316	-5.59167	-8.05646	-16.6701
176.5	17.3099	-73.349	2.09796	2.72528	-1.52325	-6.00641	-2.63431	-5.44946	-7.98956	-15.8528
177.5	16.7965	-71.8427	3.17133	2.55109	-1.31525	-5.82098	-2.35123	-5.14111	-8.23724	-13.9687
178.5	16.3062	-70.1879	3.61188	2.92889	-1.33783	-6.19684	-2.05887	-4.75427	-7.86481	-12.8881
179.5	16.1062	-68.568	4.02509	3.05426	-1.29889	-5.95172	-2.28055	-4.10889	-7.39911	-12.5836
180.5	16.2758	-67.3154	4.5545	3.55414	-1.09564	-5.48627	-2.17581	-4.24536	-7.33698	-12.3615
181.5	16.5092	-66.647	5.03497	3.71039	-0.902893	-5.44257	-1.84183	-5.08875	-7.16095	-12.2578
182.5	15.9002	-66.2009	5.36115	3.76276	-0.957947	-5.69025	-1.52188	-5.47046	-7.2746	-11.9195
183.5	16.1517	-64.9249	5.11017	3.90485	-0.92218	-5.28473	-1.51053	-5.67517	-7.08514	-11.6688
184.5	16.3601	-63.1475	5.07587	4.23785	-0.583923	-5.03363	-1.80899	-5.86523	-6.61212	-11.1916
185.5	16.3258	-62.1116	5.33649	4.13434	-0.810852	-4.45721	-1.69571	-5.94067	-6.36066	-10.6769
186.5	16.4247	-61.6925	5.32745	4.20563	-0.992249	-4.24017	-1.23709	-5.58057	-6.33087	-10.4673
187.5	16.806	-60.7139	5.39008	4.11871	-0.822449	-4.72113	-0.863434	-5.38147	-5.94818	-10.5295
188.5	17.5528	-60.6433	5.65424	4.14801	-0.78009	-5.01666	-0.69693	-5.35669	-6.10699	-10.1935
189.5	17.6891	-60.5145	5.89044	4.3045	-0.835754	-4.55646	-0.209747	-5.21887	-6.43732	-10.4345
190.5	17.6259	-60.3363	5.97137	4.40887	-1.01862	-4.46686	0.0536804	-4.89221	-6.43622	-10.2652
191.5	17.3412	-60.6143	5.84052	4.59027	-0.91571	-4.96735	0.15683	-4.48657	-6.49225	-10.5943
192.5	17.3084	-60.3086	6.06	5.00153	-1.05914	-5.48688	0.65683	-4.31116	-6.66693	-10.2839
193.5	17.2395	-60.1783	6.04291	4.6972	-0.670715	-5.71063	0.788055	-4.06372	-6.55231	-10.2217
194.5	17.6967	-60.1606	6.04974	5.13519	-0.395691	-5.94427	0.951141	-4.10217	-6.66779	-10.215
195.5	17.938	-60.0205	6.00079	5.34711	-0.0636597	-6.46661	0.900238	-4.06482	-6.63324	-10.4476
196.5	17.7851	-59.6654	6.30511	5.43805	0.0206909	-6.06561	1.26474	-4.17554	-6.34149	-10.1867
197.5	17.8976	-59.337	6.45258	5.43671	0.0606079	-6.065	1.06577	-4.42688	-5.86078	-10.0307
198.5	17.8669	-58.745	6.45551	5.36432	0.226746	-5.72662	1.17197	-4.34839	-5.90375	-10.0676
199.5	17.6891	-57.9071	6.43353	5.664	0.58551	-5.4035	1.03671	-4.4248	-5.77655	-9.86176
200.5	17.479	-58.0815	6.51788	5.43512	0.678528	-5.34076	1.2225	-4.33899	-5.96503	-9.62982
201.5	17.3684	-57.5081	6.59906	5.82001	1.06488	-5.36969	1.35202	-4.47156	-6.08954	-9.50446
202.5	17.4782	-57.5414	6.75677	5.72491	0.804016	-5.51031	1.28989	-4.5708	-6.1181	-9.43756
203.5	17.4721	-57.9124	6.76813	5.79791	1.02716	-5.46307	1.17697	-4.61121	-6.1391	-9.26984
204.5	17.5363	-57.373	6.91241	5.76532	0.987122	-5.33588	1.18661	-4.72656	-6.07733	-9.07758
205.5	17.4104	-56.9515	7.25653	5.99628	0.89386	-5.08087	1.08054	-4.94116	-5.91315	-9.15631
206.5	17.6324	-56.7991	7.38055	5.96356	0.793884	-5.18182	1.29123	-4.78699	-6.11163	-8.92535
207.5	17.6259	-56.7842	7.35065	5.77252	0.849426	-4.84247	1.28586	-4.91199	-5.97882	-8.84039
208.5	17.5602	-56.7738	7.25092	5.90131	1.04901	-5.14215	1.00461	-5.08777	-6.05914	-8.92108
209.5	17.7383	-56.6162	7.10297	6.02521	0.968811	-4.84869	0.881683	-4.97778	-6.4964	-9.07538
210.5	17.529	-56.8588	7.27338	6.08734	0.994446	-4.84283	1.36386	-5.05823	-6.00616	-8.80817
211.5	17.6742	-56.5227	6.99615	5.76422	1.29608	-4.85077	0.970795	-5.09839	-5.77106	-8.80316
212.5	17.7905	-55.9792	6.88947	6.03461	1.5661	-4.81439	1.07089	-4.73511	-5.91913	-8.38177
213.5	18.1256	-55.486	6.57928	6.02533	1.49261	-4.88031	1.26901	-4.93591	-5.64594	-8.40424
214.5	18.1356	-55.1348	6.66412	6.23822	1.24969	-4.77032	1.08273	-4.95667	-5.34808	-8.76288
215.5	18.464	-54.7874	6.65009	5.93927	1.40021	-4.89642	1.05588	-4.76733	-4.92987	-8.85809
216.5	18.7246	-54.7598	6.83905	6.27606	1.513	-4.82233	0.771332	-4.80298	-4.65106	-8.73566
217.5	18.641	-54.6936	6.73712	6.26971	1.58734	-4.98016	0.856293	-5.05713	-4.58905	-8.73541
218.5	18.9874	-54.757	6.88422	6.2923	1.8421	-5.17438	0.938446	-4.9541	-4.67389	-9.03656
219.5	18.9459	-54.7284	6.70197	6.29181	1.80988	-5.09552	0.965912	-5.06384	-4.52484	-8.83099
220.5	18.9614	-54.8718	6.76398	6.1474	1.98383	-5.0556	1.10666	-5.27234	-4.74774	-8.82538
221.5	18.9362	-54.3243	6.77399	6.24078	2.31171	-4.80536	0.979828	-5.05286	-4.69916	-8.91852
222.5	19.1098	-53.9497	6.91083	5.9693	2.26642	-4.56183	0.483368	-5.46887	-4.62018	-8.76251
223.5	19.291	-53.7295	6.74078	6.11798	2.32501	-4.50092	0.607269	-4.82898	-3.97565	-8.9715
224.5	19.3438	-53.635	6.62408	6.35846	2.54291	-4.70001	0.804901	-4.76086	-4.14386	-8.72711
225.5	19.5813	-53.5022	6.84772	6.63202	2.42706	-4.72174	1.02341	-4.59705	-3.98724	-8.60992
226.5	19.8541	-53.5798	6.82428	6.44025	2.69135	-4.62054	1.12875	-4.5061	-4.29022	-8.57037
227.5	19.7402	-53.6405	6.76288	6.48285	2.65033	-4.76532	1.25656	-4.4054	-4.47296	-8.2597
228.5	19.8764	-53.4147	6.90802	6.64252	2.76984	-4.38287	1.16769	-4.09583	-4.45306	-8.08563
229.5	20.266	-53.3574	6.54108	6.90594	2.71088	-4.4754	1.23447	-4.20166	-4.68475	-8.04877
230.5	20.1692	-53.7158	6.5683	7.12042	2.64459	-4.68622	1.23727	-4.49194	-4.87054	-8.3172
231.5	20.1147	-53.3424	6.38727	7.16986	2.80499	-5.19391	1.14987	-4.55139	-4.6496	-8.13373
232.5	20.0108	-52.8063	6.3537	6.97528	2.67267	-6.01764	1.11935	-4.29773	-4.67621	-8.50909
233.5	20.1026	-52.4613	6.44061	6.92572	2.63312	-6.51361	1.22177	-4.18567	-4.69952	-8.71869
234.5	20.2173	-52.6117	6.58698	6.70905	3.03778	-6.6933	0.966766	-4.39417	-4.59344	-8.71771
235.5	20.4117	-52.7214	7.05988	6.65875	3.24432	-6.4411	0.947357	-4.18018	-4.39081	-8.60736
236.5	20.5235	-52.7759	7.13531	6.94208	3.33636	-5.89044	1.27866	-3.65637	-4.27802	-8.44061
237.5	20.8913	-52.5625	7.2265	6.84564	3.12177	-5.79681	1.44809	-3.72046	-4.40216	-8.5755
238.5	21.0099	-52.3652	7.18451	6.77069	3.07965	-5.78253	1.14328	-3.45337	-4.36261	-8.49066
239.5	20.8102	-51.9854	7.38324	6.84674	3.21136	-5.77777	1.10104	-3.30103	-4.05145	-8.10931
240.5	20.9203	-51.9702	7.57379	7.30389	3.40863	-5.82513	1.25058	-3.31274	-4.11578	-8.33209
241.5	21.0114	-51.7948	7.50824	7.0097	3.34637	-5.56927	1.34763	-3.2196	-4.10651	-8.44318
242.5	20.7964	-51.9198	7.54279	7.60272	3.06842	-5.35272	1.47836	-3.03223	-3.92133	-8.59711
243.5	20.5465	-51.8385	7.61688	7.74237	3.21002	-5.30951	1.39938	-2.92786	-4.12946	-8.43207
244.5	20.4663	-52.1158	7.54877	7.83783	3.35004	-5.24969	1.36496	-2.96777	-3.87018	-8.64813
245.5	20.6931	-51.9486	7.29901	7.70135	3.15912	-5.12201	1.38425	-2.86267	-4.01654	-8.68231
246.5	20.8003	-51.7616	7.43976	7.9007	3.1806	-5.1181	1.7291	-2.80615	-4.09979	-8.5351
247.5	20.9561	-51.9009	7.67023	8.00421	3.18158	-5.07538	1.60336	-2.70667	-4.15448	-8.31085
248.5	21.1395	-51.8927	7.49652	8.04144	3.32697	-5.05194	1.44748	-2.65234	-4.05695	-8.4754
249.5	21.3795	-51.8192	7.36261	8.09088	2.99689	-4.89459	1.90744	-2.56067	-3.8504	-8.39752
250.5	21.3697	-51.7252	7.44122	8.03229	3.23859	-4.62482	2.17929	-2.6134	-3.85065	-8.3288
251.5	21.457	-51.4457	7.47797	8.64862	3.35248	-4.27155	2.25436	-3.03479	-3.88385	-8.13422
252.5	21.2818	-51.0815	7.80768	8.46271	3.59052	-4.1358	2.36826	-2.86768	-3.78766	-8.29047
253.5	21.2469	-50.7683	7.54901	8.55133	3.82404	-4.08734	2.2363	-2.68347	-3.69843	-8.19623
254.5	21.3045	-50.7865	7.77838	8.36481	3.65302	-4.08112	2.14792	-2.54138	-3.77069	-8.00751
255.5	21.3934	-50.7	7.84039	8.20245	3.91888	-3.98041	2.27841	-2.61731	-3.70135	-8.02863
256.5	21.4915	-50.7041	7.9975	8.15668	3.30402	-3.89008	2.33163	-2.67371	-3.7569	-7.72675
257.5	21.473	-50.2788	8.23639	8.02655	3.48737	-4.17352	2.57883	-2.52698	-3.87213	-7.94025
258.5	21.6257	-50.0591	8.74677	8.1629	3.39825	-4.33734	2.93027	-2.2395	-3.54156	-8.03998
259.5	21.688	-50.0479	8.78168	8.27606	3.37714	-4.26642	3.33847	-2.04456	-3.51434	-7.97882
260.5	21.7063	-49.936	8.80597	8.45001	3.86237	-3.99054	3.61288	-2.11108	-3.68805	-8.14044
261.5	21.6377	-50.0555	8.74567	8.55865	3.89032	-3.7785	3.84567	-1.94385	-3.72162	-7.7641
262.5	21.9461	-49.8865	8.40228	8.49542	3.97211	-4.0556	3.79416	-1.60437	-3.92303	-7.742
263.5	21.8474	-49.473	8.07257	8.3504	3.85382	-4.00055	3.98972	-1.57202	-3.64801	-7.78619
264.5	21.9059	-48.771	8.28192	8.10504	3.90192	-3.86322	3.84067	-1.245	-3.33514	-7.72565
265.5	22.2202	-48.2863	8.43939	8.23065	4.09235	-4.13348	3.64743	-1.43042	-3.15863	-7.71661
266.5	21.7433	-48.2083	8.46368	8.03314	4.04718	-4.21967	3.56931	-1.72998	-3.33563	-7.54486
267.5	21.6648	-48.5845	8.64117	7.9267	3.61725	-4.16302	3.55417	-1.79236	-3.42816	-7.45221
268.5	21.5372	-48.2562	8.99884	8.01569	3.96051	-4.1026	3.40341	-1.46216	-3.20502	-7.38959
269.5	21.8463	-48.0284	9.12335	8.09491	4.00372	-3.98383	3.38266	-1.51294	-3.2735	-7.30121
270.5	21.9998	-47.9651	8.90717	7.99982	3.89337	-3.77203	3.25204	-1.38403	-3.12091	-6.94293
271.5	22.6306	-47.7994	9.38336	8.1474	3.98871	-3.86932	3.51987	-1.34668	-3.38763	-6.86957
272.5	22.3414	-47.5696	9.20087	8.31146	4.05182	-3.86212	3.23886	-1.28149	-2.98346	-6.815
273.5	22.266	-47.748	9.06219	8.27252	4.29254	-3.64484	3.46396	-1.02429	-3.18585	-6.71576
274.5	21.8739	-47.1478	8.84198	8.33405	4.40826	-3.78961	3.76376	-1.12524	-3.26788	-6.63641
275.5	22.3685	-46.823	9.02802	8.04474	4.20734	-3.36102	3.79745	-1.33435	-3.55182	-6.54218
276.5	22.6795	-46.9286	9.0528	8.117	4.34259	-3.06378	4.1102	-1.49316	-3.21844	-6.57599
277.5	22.6446	-47.0931	8.78583	7.9212	4.57892	-3.1236	4.04379	-1.66553	-3.43756	-6.74225
278.5	22.6059	-46.8612	9.01715	7.68341	4.44684	-3.1972	4.17526	-1.49292	-3.68842	-6.95172
279.5	22.7323	-46.616	8.96014	8.07904	4.336	-3.07025	3.76596	-1.52051	-3.78656	-7.06195
280.5	22.6299	-46.5426	8.88348	8.02814	4.70966	-3.30963	3.52841	-1.47485	-3.71686	-6.89581
281.5	22.7531	-47.0109	9.05328	7.94611	4.65375	-3.38849	3.69382	-1.35327	-3.87799	-7.1524
282.5	22.92	-47.4231	9.24323	7.84039	4.7326	-3.25421	3.88156	-1.29517	-3.68866	-6.98541
283.5	22.924	-47.5806	9.37543	7.98749	4.72321	-3.29327	4.04196	-1.28027	-3.2337	-7.37811
284.5	23.2483	-47.7227	9.48676	8.26947	4.75726	-3.66559	4.10483	-1.39453	-3.35089	-7.65057
285.5	23.6876	-47.8696	9.36273	7.98199	4.96063	-3.6922	4.16684	-1.42773	-3.3255	-7.5777
286.5	23.9247	-47.5737	9.75153	7.92426	4.87933	-3.63751	3.97971	-1.31665	-3.38568	-7.565
287.5	24.049	-47.2804	9.60114	7.96661	4.85162	-3.383	4.10287	-1.26782	-3.26825	-7.69244

## Sheet: Figure 3A CD1b-PG
Figure 3A: CD1b-PG Sensogram (upper)																Figure 3A: CD1b-PG Equilibrium curve (lower)
* values in blue italics are exluded data points from figure generation
Time [s]	60μM	30μM	15μM	7.5μM	3.125μM	1.56μM	0.78μM	0.4μM	0.2μM	0.1μM	0.05μM	0μM				Concentration [μM]	Response Units (RU)
4.5	-0.0231608*	-0.0165853	-1.66779	-0.794824	-0.883773	0.750228	-0.622673	-0.568001	-0.759326	-0.386182	0.796012	0				7.5	728	699
5.5	0.384798*	0.870622	-0.759587	0.94541	-0.215804	0.837874	0.933968	-0.375618	0.710889	-0.189648	1.30114	0				3.125	622	598
6.5	0.741976*	1.7383	0.427669	1.25864	-0.449202	0.381087	1.53065	0.169548	1.63618	-0.287305	0.933219	0				1.56	518	497
7.5	1.76834*	2.3672	0.541439	-0.812891	0.62819	0.580794	-0.973014	0.318229	-1.85869	0.447803	1.47619	0				0.78	416	399
8.5	1.04349*	1.49196	0.445492	0.217383	0.779801	0.19847	0.103646	0.948356	-0.722949	-0.110303	2.10949	0				0.4	317	305
9.5	-0.911589*	-0.986556	-2.2757	-2.89272	-1.0388	-0.976335	-2.23376	-0.15931	-3.11821	-0.734082	0.840934	0				0.2	232	224
10.5	-1.7778*	-1.58201	-3.53254	-1.36221	-2.19188	-1.40798	-0.67028	-0.158089	-1.98174	-1.41646	0.682731	0				0.1	154	148
11.5	0.439974*	0.109391	-0.328923	-0.508203	-0.776595	-0.10109	-0.266715	0.604118	-1.40752	-0.577588	1.47277	0				0.05	98.1	91.6
12.5	0.968783*	-0.322493	0.08514	-0.374658	-0.903792	0.290267	-0.381462	0.0389323	-1.22197	-0.731885	1.35558	0				0	0	0
13.5	1.06424*	0.355973	0.415218	0.754736	-0.297103	0.408919	0.964974	0.258415	0.302197	-0.217236	1.37463	0
14.5	0.499544*	-0.410384	-0.120426	0.142432	-0.641829	0.486312	0.821419	0.172721	0.0421875	-0.47749	0.856315	0						n=2
15.5	0.455599*	-0.510238	-0.312565	0.308203	-0.28099	0.667708	0.309945	0.228385	0.144238	-0.511426	0.912712	0
16.5	0.403109*	-0.365218	-0.462956	0.183203	-0.345199	0.48387	-0.0516276	0.178337	-0.0630371	-0.862256	0.970329	0
17.5	0.570589*	-0.32762	-0.549137	0.258154	-0.579818	-0.00611979	-0.136589	-0.0894857	-0.265918	-0.459912	0.838493	0
18.5	0.539583*	-0.306136	-0.516423	0.211035	-0.612044	-0.2632	-0.215446	-0.341927	-0.27666	-0.406445	1.08068	0
19.5	0.606234*	-0.134505	-0.3382	0.577002	-0.371566	-0.0432292	0.0662923	0.0023112	0.000439465	-0.0509766	1.34045	0
20.5	0.592562*	-0.233138	-0.398014	0.442236	-0.254622	-0.107194	-0.195426	-0.0868001	0.0202149	-0.249707	1.18322	0
21.5	0.69388*	-0.0405111	-0.125798	0.631201	-0.2639	0.213118	0.110238	0.0902018	0.299512	-0.184277	1.03014	0
22.5	0.0693685*	-0.123275	-0.0596354	0.207861	-0.297835	0.347152	-0.0486979	-0.196175	0.406689	-0.212109	0.388298	0
23.5	0.369661*	-0.0781087	-0.0943034	0.114844	-0.0676107	0.146224	-0.137565	-0.484017	0.34834	-0.259229	-0.224984	0
24.5	0.243929*	-0.187728	-0.116276	-0.321191	0.0483561	0.183577	-0.0169596	-0.00232747	0.585889	-0.022168	-0.3639	0
25.5	-0.273893*	0.130387	-0.15363	-0.165674	-0.227035	0.284652	-0.11486	-0.230111	0.340771	0.0979492	-0.361458	0
26.5	-0.542204*	-0.166732	-0.472233	-0.508936	-0.0685872	0.251937	-0.533561	-0.301644	-0.217822	-0.199902	-0.406868	0
27.5	-0.466764*	-0.152327	-0.183659	-0.51333	0.075944	0.32762	-0.171012	0.0240397	-0.383594	0.106494	-0.242074	0
28.5	0.246126*	0.257096	0.389095	0.100439	0.72194	0.468001	0.189583	0.309684	-0.00981444	0.523242	0.0821452	0
29.5	-0.0580729*	-0.0265951	0.0758626	0.336035	0.159928	-0.125505	0.132454	0.101432	-0.055957	0.35918	-0.100716	0
30.5	0.0935384*	0.408952	0.440853	0.335547	0.6111	-0.176042	0.465462	0.527214	-0.0918457	0.350635	0.11193	0
31.5	-0.12985*	0.347428	0.164486	0.144141	0.396745	-0.359391	-0.0235514	0.0882487	-0.266162	-0.156934	0.0118327	0
32.5	-0.0768717*	0.176774	0.445736	-0.0755859	0.0539714	-0.45778	0.192269	0.0694499	-0.371875	0.132129	-0.194954	0
33.5	-0.230924*	0.00489909	0.278011	-0.22915	-0.294661	-0.44362	0.0868001	0.144889	-0.385547	0.0635254	-0.353646	0
34.5	-0.530485*	-0.317122	-0.190495	-0.498437	-0.593734	-0.552751	0.0648275	-0.0540853	-0.218799	-0.348828	-0.558968	0
35.5	-0.54611*	-0.494857	-0.125065	-0.358545	-0.78807	-0.587174	-0.00646159	-0.234993	-0.469775	-0.43623	-0.696175	0
36.5	-0.43112*	-0.289046	0.260921	-0.246484	-0.310531	-0.546403	0.0423665	-0.223519	-0.520801	0.11748	-0.455941	0
37.5	-0.317594*	-0.18016	0.205013	-0.182764	-0.416488	-0.525407	0.0853353	-0.227913	-0.492236	0.315723	-0.36805	0
38.5	-0.0231608*	-0.19139	0.135677	-0.134668	-0.529036	-0.392594	-0.326286	-0.28431	-0.491504	-0.0749023	-0.509652	0
39.5	0.255404*	-0.155257	0.899105	0.230566	0.126725	0.18016	0.0474935	-0.00257161	-0.0759766	0.158984	0.035026	0
40.5	0.645784*	-0.0378255	1.13519	0.235938	0.350114	0.261702	0.55848	-0.155648	0.0468262	0.375781	-0.0531087	0
41.5	0.67264*	-0.133285	1.2182	-0.46377	0.41237	-0.0627604	0.0489583	-0.32679	0.0324219	0.370654	-0.278206	0
42.5	0.842806*	0.343522	1.30877	0.129492	0.283219	0.25389	0.714242	-0.379281	0.655225	0.045459	0.026237	0
43.5	0.984163*	0.37819	0.884456	0.413672	0.0461589	0.0261068	0.82264	-0.294564	0.512891	-0.308057	-0.255501	0
44.5	0.920199*	1.33058	2.04339	1.99912	0.657487	0.791732	1.51771	0.607292	1.50654	-0.293652	-0.183236	0
45.5	1.12943*	0.0883952	232.984	388.806	0.206559	10.7356	2.53455	-0.0328451	0.516309	-0.425977	0.183219	0
46.5	1386.82*	0.941667	1018.98	803.524	9.96169	343.403	171.194	4.65173	10.3537	0.071582	5.86974	0
47.5	2037.26*	852.468	1099.15	833.62	412.97	491.83	327.014	115.34	83.4565	22.9534	32.8168	0
48.5	1930.72*	1306.78	1020.33	776.623	603.824	513.278	370.244	212.992	138.931	64.0455	50.8995	0
49.5	1447.3*	1215.48	855.011	708.456	618.188	499.939	376.465	252.081	165.965	89.3248	58.8585	0
50.5	1069.81*	995.757	817.499	707.147	597.906	494.937	385.218	269.297	182.664	103.941	63.8143	0
51.5	1042.39*	943.957	816.007	709.045	599.043	499.114	392.741	282.083	195.577	115.168	69.8778	0
52.5	1025.64*	931.571	815.435	710.845	601.951	502.04	397.792	290.717	203.947	123.406	74.7296	0
53.5	1020.95*	926.292	815.538	712.374	604.383	504.669	401.226	296.823	210.113	130.472	78.7057	0
54.5	1019.12*	922.97	815.457	713.203	605.735	505.813	403.261	300.65	214.329	134.616	81.5826	0
55.5	1015.25*	921.346	815.808	714.169	607.18	506.853	404.724	303.422	217.06	138.505	83.7645	0
56.5	1011.24*	920.171	816.468	714.942	608.372	508.024	405.914	305.624	219.659	141.228	85.5257	0
57.5	1010.87*	919.007	817.01	715.658	608.713	508.967	406.64	306.802	221.402	142.95	87.2206	0
58.5	1009.14*	917.964	817.558	715.947	609.498	509.61	407.07	307.904	222.573	144.442	88.2096	0
59.5	1004.59*	917.49	817.933	716.871	610.079	510.253	408.007	308.505	223.843	145.46	89.0326	0
60.5	1003.25*	917.674	818.35	717.878	611.048	511.107	408.873	309.685	225.189	146.649	89.9637	0
61.5	1003.52*	918.886	819.415	719	612.222	511.999	409.837	310.428	226.546	147.906	90.9012	0
62.5	1002.78*	918.776	820.012	719.93	612.791	512.151	410.399	310.915	227.149	148.909	91.3944	0
63.5	1001.85*	918.491	820.287	720.532	613.061	512.751	410.906	311.099	227.459	149.15	91.8026	0
64.5	1001.4*	917.926	820.902	721.062	613.406	513.015	411.3	311.479	227.501	149.602	92.267	0
65.5	1000.79*	917.528	821.388	721.332	613.524	513.459	411.513	311.813	227.793	150	92.7308	0
66.5	1000.69*	917.439	821.823	721.814	614.315	513.812	411.987	312.644	228.307	150.863	93.3202	0
67.5	1000.26*	917.445	822.047	721.949	614.505	513.841	412.045	312.752	228.444	150.731	93.6053	0
68.5	1000.49*	917.403	822.455	722.264	614.785	514.083	411.962	312.331	228.736	150.973	93.8414	0
69.5	1000.78*	917.74	822.82	722.554	614.985	514.328	412.188	312.383	229.122	151.116	94.4491	0
70.5	1000.91*	918.191	823.546	723.233	615.537	514.674	412.501	312.881	229.577	151.833	94.7931	0
71.5	1001.08*	918.438	823.57	723.701	615.627	515.001	412.385	313.069	229.503	151.826	94.9103	0
72.5	1000.16*	918.537	823.474	723.801	615.609	515.033	412.134	313.102	229.408	151.692	95.0204	0
73.5	1000.26*	918.858	823.481	723.696	615.835	515.402	412.637	313.167	229.848	151.982	94.92	0
74.5	1000.82*	919.054	823.768	723.637	615.998	515.689	412.708	313.615	230.134	152.28	95.1876	0
75.5	1001.15*	919.47	824.029	723.582	615.964	515.743	412.753	313.595	229.906	152.348	95.277	0
76.5	1001.32*	919.981	824.281	724.344	616.23	515.749	412.721	313.4	230.093	152.284	95.3478	0
77.5	1001.37*	920.569	824.54	725.393	616.549	515.841	413.18	313.859	230.487	152.64	95.6088	0
78.5	1000.64*	921.017	824.828	725.445	616.892	516.058	413.45	314.246	230.836	152.802	95.9029	0
79.5	1000.27*	921.232	825.288	725.616	617.483	515.975	413.773	314.717	230.842	153.013	96.3675	0
80.5	999.836*	921.463	825.474	725.553	617.795	516.054	414.201	314.825	231.273	152.833	96.4344	0
81.5	998.587*	921.334	825.775	725.416	618.197	516.046	414.138	314.992	231.08	152.968	96.2941	0
82.5	997.653*	921.289	826.361	725.887	618.676	516.471	414.476	315.355	231.395	153.236	96.5353	0
83.5	997.221*	921.327	826.581	726.067	619.132	516.55	414.442	315.473	231.165	153.147	96.6854	0
84.5	997.267*	921.578	826.995	726.294	619.606	516.695	414.776	315.677	231.184	153.372	96.9657	0
85.5	996.702*	921.388	827.133	726.05	619.534	516.48	414.693	315.853	230.712	153.346	96.7474	0
86.5	996.277*	921.734	827.278	726.609	619.718	517.034	414.804	316.12	230.911	153.451	96.9327	0
87.5	996.059*	921.68	827.75	726.748	619.842	517.218	414.876	316.323	230.947	153.657	97.066	0
88.5	995.772*	921.787	827.799	726.839	619.88	517.074	415.232	316.24	230.899	153.309	97.118	0
89.5	995.371*	921.438	828.132	726.993	620.287	517.323	415.582	316.727	230.991	153.596	97.347	0
90.5	995.361*	921.473	828.32	727.097	620.51	517.809	415.877	316.95	231.123	153.88	97.1625	0
91.5	994.87*	921.613	828.68	726.975	620.609	517.835	415.975	317.055	231.236	154.097	97.5428	0
92.5	993.983*	921.562	828.425	726.849	620.553	517.698	415.665	317.024	231.034	153.986	97.7733	0
93.5	993.163*	921.312	828.217	726.891	620.763	517.646	415.46	316.749	230.983	154.019	97.6759	0
94.5	992.711*	921.095	828.242	727.044	620.971	518.078	415.385	316.727	231.031	153.911	97.4318	0
95.5	992.744*	921.16	828.821	727.449	621.526	518.472	415.681	316.848	231.54	154.493	98.1012	0
96.5	992.75*	921.198	829.285	727.874	621.701	518.658	416.172	317.036	232.014	154.722	98.2902	0
97.5	992.451*	921.544	829.838	727.869	622.144	519.094	416.396	317.069	232.519	154.785	98.2154	0
98.5	991.983*	921.481	829.732	727.67	622.143	518.712	416.419	316.997	232.016	154.488	98.0453	0
99.5	991.508*	921.466	830.112	728.126	622.815	518.853	416.502	317.234	232.105	154.436	98.1637	0
100.5	989.972*	921.261	829.757	728.33	622.775	518.838	416.37	317.331	231.85	154.332	97.6586	0
101.5	989.353*	921.388	829.822	728.559	622.878	519.066	416.586	317.361	232.235	154.723	97.8863	0
102.5	990.814*	921.286	830.024	728.331	623.083	519.303	416.424	317.449	232.049	154.753	98.0758	0
103.5	992.855*	920.676	829.884	727.718	622.905	519.297	415.646	317.032	231.561	155.164	98.2526	0
104.5	992.564*	920.77	830.169	728.986	623.66	519.831	417.244	317.769	232.352	155.456	98.0087	0
105.5	991.257*	920.927	830.55	729.216	623.994	520.203	417.374	318.175	232.716	155.447	98.1227	0
106.5	990.348*	911.256	830.279	684.004	623.697	520.2	406.226	317.866	230.853	155.177	98.0355	0
107.5	612.107*	479.527	598.373	464.383	525.352	461.82	317.035	278.873	194.499	150.471	94.7164	0
108.5	-39.1423*	263.349	384.096	374.48	381.226	340.261	247.383	216.401	154.938	125.412	79.8016	0
109.5	78.2981*	372.966	384.673	363.839	319.889	277.682	208.791	176.583	129.527	102.343	66.0204	0
110.5	428.694*	454.55	413.235	328.539	287.114	242.703	176.468	149.194	109.891	86.7254	56.4025	0
111.5	476.062*	421.875	372.422	286.741	247.303	206.873	149.915	126.199	93.5695	74.2662	48.556	0
112.5	438.034*	377.318	329.302	247.884	211.775	176.827	128.667	107.865	80.9199	64.6731	42.5033	0
113.5	392.862*	333.091	289.181	214.076	182.423	152.438	111.434	93.4567	70.6789	56.3748	37.1764	0
114.5	350.822*	294.18	253.129	184.136	157.356	131.573	96.9618	81.6886	62.267	49.3226	32.8873	0
115.5	308.612*	255.965	221.205	158.684	136.12	114.259	84.9389	71.9796	54.7648	43.7762	29.0965	0
116.5	271.961*	221.393	192.285	137.796	118.739	99.5666	75.1137	63.9322	48.7956	39.4024	26.057	0
117.5	236.287*	191.851	167.435	119.686	103.047	87.2532	67.15	56.9298	43.8789	35.3848	23.5184	0
118.5	204.351*	165.271	145.814	104.247	90.2888	76.9868	60.0131	50.9061	39.8142	32.0867	21.3392	0
119.5	176.818*	143.957	126.528	91.7355	79.711	68.8017	53.9137	46.017	35.9255	29.0347	19.2648	0
120.5	151.995*	124.299	111.132	80.8558	70.7818	61.2668	48.6076	41.6735	32.8652	26.3455	17.4076	0
121.5	132.502*	108.743	98.2463	72.1791	63.7439	55.4033	44.5043	38.079	30.3847	24.2022	16.0753	0
122.5	115.694*	95.6126	87.7558	64.8009	57.3508	50.0937	40.5494	34.8275	28.3061	22.525	15.1007	0
123.5	101.978*	84.5957	78.3928	58.6263	52.1936	45.7822	37.371	32.2711	26.3554	21.0508	13.7052	0
124.5	90.0349*	75.4905	70.1244	52.9286	47.1892	42.1413	34.5565	29.5421	24.3996	19.3235	12.6896	0
125.5	80.0638*	67.5308	63.455	48.0206	42.8911	38.5229	32.0006	27.3226	22.5222	18.115	11.9601	0
126.5	72.5882*	61.1553	57.7624	43.8861	39.5291	35.8093	29.9232	25.3727	21.184	16.931	11.4576	0
127.5	65.3518*	55.2139	52.5644	40.6002	36.313	33.1223	27.8959	23.9171	19.6674	16.1336	10.6879	0
128.5	59.2251*	50.4636	48.2275	37.1192	33.5698	31.2612	26.392	22.5079	18.976	15.2249	9.94762	0
129.5	53.959*	46.4358	44.0004	33.9515	30.9927	28.7168	24.5387	21.026	17.8156	13.9676	9.14098	0
130.5	49.5044*	42.9339	40.5744	31.1847	28.8167	27.1286	23.0382	19.7516	16.6845	13.4368	8.72277	0
131.5	45.3582*	39.2998	37.6596	29.3458	27.095	25.5344	21.8737	18.6642	15.7836	12.8748	8.20299	0
132.5	41.5723*	36.7644	35.1725	27.2145	25.3504	23.7273	20.5341	17.7181	14.9563	12.0269	7.58215	0
133.5	38.3931*	34.2415	32.736	25.3595	24.0525	21.9595	19.7208	16.611	14.0427	10.8714	7.14416	0
134.5	35.4681*	31.8906	30.3627	23.7457	22.4419	20.8452	18.932	15.912	13.2226	10.586	6.68175	0
135.5	32.9671*	29.9756	28.5861	22.3788	21.4683	20.301	18.3021	15.6044	12.8388	10.542	6.8048	0
136.5	30.8235*	28.7493	26.9492	21.2074	20.0359	18.9375	17.6051	14.6932	12.1335	10.0164	6.65636	0
137.5	29.1424*	27.0032	25.6989	20.8646	18.9529	18.01	17.4911	14.6683	12.3664	9.49199	6.286	0
138.5	26.1917*	24.5132	23.4033	17.6314	17.4275	16.8428	15.7777	13.3146	10.9934	9.05107	5.84948	0
139.5	24.2808*	22.2908	21.965	15.2872	16.3408	16.1079	14.838	12.8258	10.3195	8.60723	5.26037	0
140.5	23.1961*	21.1448	20.757	13.9957	15.7092	15.5085	13.6141	12.194	9.89399	8.31475	5.63708	0
141.5	22.3604*	19.9939	19.6982	13.0829	15.1397	14.9304	12.9435	11.7206	9.52925	8.42266	5.47863	0
142.5	21.4375*	19.6018	19.2736	13.6312	14.9055	14.8186	13.3485	11.6385	9.946	8.14458	5.09972	0
143.5	20.0887*	18.3374	18.2453	12.3966	14.0833	14.1362	12.3302	10.9381	9.04756	7.71514	4.97082	0
144.5	19.9436*	18.0376	17.933	12.9017	13.8303	14.0801	12.8283	11.2894	9.50361	7.39263	4.69909	0
145.5	18.8328*	16.8941	16.7101	12.5858	13.4199	13.0676	12.9977	10.3031	9.56367	6.56377	4.39147	0
146.5	18.5291*	17.0029	17.0356	12.6749	13.481	13.8188	12.9139	10.973	9.89326	6.73638	4.50158	0
147.5	16.503*	15.6665	16.1513	11.3426	12.6941	12.9985	12.1974	10.015	9.31953	6.60649	4.20007	0
148.5	15.1631*	14.1306	15.2392	9.64463	11.9873	12.5249	11.1146	9.53893	8.37617	6.4981	4.109	0
149.5	14.4822*	12.7749	14.4245	8.15366	11.2515	12.0237	10.0892	9.02941	7.56563	6.47881	4.17834	0
150.5	13.8423*	12.4019	13.6686	7.67417	10.5872	11.1838	10.0219	8.59093	7.43696	6.42852	4.29601	0
151.5	13.4314*	12.7136	13.5956	7.60728	10.7063	10.9734	10.3173	8.92834	7.81904	5.9981	4.13854	0
152.5	12.691*	11.823	12.7812	7.223	10.2683	10.5608	9.78553	8.5321	7.73408	5.53936	3.76159	0
153.5	11.6826*	11.0405	11.8137	6.65855	10.0737	10.0085	9.25282	8.01379	7.19893	5.33916	3.55773	0
154.5	11.3821*	10.999	11.5163	6.47178	10.1382	10.1479	9.53358	8.2506	6.91548	5.45732	3.95544	0
155.5	10.3357*	10.0943	10.789	5.88315	9.23366	9.33031	8.99696	7.62902	6.22017	5.14019	3.26452	0
156.5	10.3599*	9.82668	10.695	5.97105	9.03249	9.38988	9.00208	7.80065	6.16914	5.2	3.41784	0
157.5	9.97537*	9.02614	10.2033	5.79478	8.53542	9.33519	8.65662	7.44469	5.97505	4.95537	3.18102	0
158.5	9.13382*	8.04274	9.6513	5.24717	8.15212	8.90745	8.5807	7.00426	5.73164	4.76616	2.87951	0
159.5	8.53397*	7.58522	9.5368	5.1063	8.04445	8.53075	8.48255	6.71423	5.58613	4.39287	2.66271	0
160.5	8.48319*	7.31667	9.31048	4.98081	7.72707	8.36693	8.37415	6.70129	5.40767	4.58403	2.83239	0
161.5	8.13895*	6.89723	9.16961	4.6583	7.36403	8.43236	8.23719	6.4591	5.1396	4.3731	2.53429	0
162.5	8.04764*	6.89674	8.95623	4.49497	7.26369	8.08714	8.15589	6.65392	5.27485	4.49419	2.76086	0
163.5	7.31815*	6.53688	8.23455	3.90049	6.5757	7.74412	7.52137	6.47619	4.87861	4.25127	2.53332	0
164.5	7.16825*	6.10426	7.97943	3.58677	6.89748	7.72996	7.1493	6.39831	4.91182	4.41777	2.57824	0
165.5	6.9556*	5.74269	7.86956	3.54038	6.76076	7.6223	6.87293	6.47253	4.91133	4.30718	2.69494	0
166.5	7.11624*	5.56715	8.0036	3.79136	6.82253	7.73265	6.943	6.33312	5.26094	4.26543	2.67931	0
167.5	6.76712*	5.2505	7.76336	3.67612	6.47707	7.74901	6.97352	6.1859	4.93208	3.99004	2.51061	0
168.5	6.52445*	4.44875	7.8576	4.95713	6.81447	8.02562	7.86805	5.8778	5.19722	3.84258	2.31164	0
169.5	6.57547*	4.74904	7.71209	7.64243	7.30568	8.19969	9.43299	6.6986	7.14668	3.83086	2.04967	0
170.5	3.63431*	0.346452	3.11346	3.1666	4.7903	6.48289	4.53577	4.38683	2.26265	3.34478	2.33996	0
171.5	2.54154*	-1.62718	0.858089	2.3209	3.16457	5.14207	3.61976	2.94006	1.33809	2.31938	1.97497	0
172.5	2.34427*	-1.63255	0.746029	1.90415	2.94801	5.11278	3.80311	2.8485	1.37617	2.17852	2.1444	0
173.5	2.39725*	-1.62352	0.63055	1.73203	3.40163	5.51292	3.88758	3.03991	1.58906	2.28789	2.28844	0
174.5	1.86063*	-2.18358	-0.130924	1.09141	3.084	4.77367	3.34168	2.40002	1.33784	1.74541	2.01745	0
175.5	1.85013*	-2.54198	-0.635319	1.02842	2.86427	4.70726	3.31043	2.17516	1.3083	1.42876	1.71911	0
176.5	1.47074*	-2.3828	-0.579655	0.683691	3.02077	4.84471	3.53211	2.56432	1.57954	1.721	2.21642	0
177.5	1.00003*	-2.92235	-0.964665	0.235938	2.06496	4.47533	3.28944	2.49523	1.82563	1.64971	1.74816	0
178.5	1.03519*	-2.97996	-0.75568	0.584082	1.90602	4.30638	3.47791	2.43615	2.03096	1.49883	1.61095	0
179.5	0.933626*	-3.13158	-1.02424	0.185889	1.62599	4.3369	3.38123	2.47912	1.47163	1.39702	1.64416	0
180.5	0.808382*	-2.88768	-0.98737	0.224463	1.60597	4.42454	3.50868	2.67394	1.26143	1.66704	1.6112	0
181.5	0.625277*	-2.9077	-0.776188	0.122168	1.55861	4.16112	3.2201	2.48742	1.17793	1.53911	1.80675	0
182.5	0.65848*	-3.04906	-0.982487	0.206641	1.40602	3.81883	3.14271	2.46911	0.233594	1.47026	1.75988	0
183.5	0.605745*	-3.13524	-1.01105	0.424902	1.71022	3.93553	3.13538	2.37365	0.585156	1.63311	1.9818	0
184.5	0.168734*	-3.10423	-0.889225	0.130957	1.68361	4.06224	3.21693	2.46691	0.926953	1.85112	1.83752	0
185.5	-0.160368*	-3.32274	-0.782048	0.172949	1.35036	3.88182	3.11292	2.41125	0.992383	1.71978	1.96032	0
186.5	-0.177702*	-3.44896	-0.889958	0.131201	1.11647	3.91917	2.93958	2.37267	1.15327	1.55205	1.8529	0
187.5	-0.0868815*	-4.04784	-1.12775	-0.12832	0.678971	3.61595	2.66322	1.86632	0.61543	1.42998	1.63	0
188.5	-0.146208*	-3.71117	-1.29596	-0.173486	0.625016	3.36107	2.60291	1.96935	0.498975	1.55571	1.68761	0
189.5	-0.581755*	-3.78734	-1.74006	-0.187158	0.647721	3.10008	2.45472	1.93664	0.713574	1.27202	1.52868	0
190.5	-0.392301*	-3.67552	-1.74274	-0.20083	0.713883	3.18577	1.95081	1.95153	0.806592	1.43193	1.7484	0
191.5	-0.477751*	-3.55467	-1.56525	-0.465234	0.673356	3.37498	1.93226	2.14904	0.69917	1.49834	1.94665	0
192.5	-0.673063*	-3.75951	-1.90412	-0.833643	0.600846	2.86693	1.96131	1.90246	0.902295	1.53203	1.81676	0
193.5	-0.841032*	-4.09398	-1.81257	-1.27358	0.544206	3.02757	1.62098	1.70568	0.834912	1.22393	1.55578	0
194.5	-0.950163*	-3.98021	-2.08747	-1.18765	0.556901	3.18626	1.31751	1.67614	0.647168	1.08037	1.41051	0
195.5	-0.605436*	-3.66771	-1.61823	-1.06753	0.605485	3.16112	1.64906	1.80846	0.450146	1.39458	1.72912	0
196.5	-0.726042*	-3.64964	-1.75299	-0.851953	0.778337	3.30614	1.80286	2.07238	0.338818	1.41606	1.93151	0
197.5	-1.26413*	-4.46678	-2.20368	-1.23208	0.151383	2.63499	1.23939	1.411	-0.0256836	0.773486	1.72253	0
198.5	-0.976042*	-4.04002	-2.0716	-0.884912	0.369645	2.6992	1.08118	1.463	-0.133838	-0.630078	1.80285	0
199.5	-0.975798*	-4.42454	-2.02765	-1.18228	0.00465495	2.78636	1.43128	1.37536	0.123242	-0.980176	1.50329	0
200.5	-0.616423*	-4.17503	-1.85212	-0.536279	0.439225	2.83934	1.56117	1.70251	0.541455	-1.14082	1.65319	0
201.5	-0.673063*	-4.38231	-1.90094	-0.552393	0.543962	3.19725	1.25916	1.66808	0.440869	-1.23677	1.64172	0
202.5	-0.858854*	-4.28709	-2.10505	-0.764307	0.609147	3.19871	1.42664	1.39757	0.32124	-1.14131	1.79894	0
203.5	-0.409391*	-3.78392	-1.607	-0.297754	0.71071	3.53612	1.87244	1.85461	0.793164	-0.311475	2.21398	0
204.5	-0.452848*	-4.27977	-2.06134	-0.517725	0.564958	3.61912	1.63978	1.74987	0.286084	-0.602734	2.14416	0
205.5	0.0359212*	-3.6804	-1.20856	-0.263818	1.21608	3.93748	2.10096	1.96691	0.70918	0.721973	2.63049	0
206.5	-0.144499*	-3.99974	-0.965397	-0.425684	1.06496	3.58958	1.95399	1.70373	0.785352	1.40288	2.52526	0
207.5	0.162142*	-3.7783	-0.858708	0.230811	1.1548	4.15526	2.3888	1.984	1.19209	1.90044	2.74596	0
208.5	0.239534*	-4.1743	-0.893864	0.309912	1.10841	4.15428	2.20081	2.29504	1.24507	1.64702	2.6715	0
209.5	0.10599*	-4.10594	-0.921696	0.315039	1.4568	4.34569	2.43348	2.14538	1.37202	1.65239	2.90368	0
210.5	-0.113737*	-4.34666	-0.925602	0.0313477	1.13649	3.7202	2.1266	1.92126	1.01631	1.51836	2.64611	0
211.5	-0.613493*	-4.7158	-1.37922	-0.397119	0.614518	3.34666	1.80433	1.54748	0.842725	1.1209	2.08044	0
212.5	-1.15353*	-5.24412	-2.11408	-1.12368	-0.194564	2.6262	0.946175	0.720573	0.151318	0.63335	1.4696	0
213.5	-1.62008*	-5.56102	-2.46686	-1.81875	-0.741927	2.21556	0.519173	0.482536	-0.383105	0.0378906	0.671989	0
214.5	-1.582*	-5.1245	-2.20783	-1.68569	-0.527816	2.24559	0.556038	0.525993	-0.0652344	0.0723145	1.10241	0
215.5	-1.31198*	-5.17845	-2.24714	-1.38296	-0.156966	2.18553	0.752083	0.72985	0.0753906	0.280322	1.59557	0
216.5	-1.44162*	-5.35716	-2.4383	-1.62661	-0.239242	1.89915	0.558968	0.70861	-0.226855	0.202686	1.60973	0
217.5	-1.77853*	-5.2368	-2.48713	-1.70645	-0.530745	1.71702	0.403695	0.340446	-0.626758	0.172412	1.90807	0
218.5	-1.46676*	-5.2346	-2.284	-1.32485	-0.348128	1.78197	0.958626	0.615104	-0.38042	0.362109	2.15929	0
219.5	-1.27926*	-5.4763	-2.66632	-1.42813	-0.492904	1.71287	0.81263	0.36779	-0.725146	0.421436	2.46545	0
220.5	-1.45065*	-5.44969	-2.47614	-1.51748	-0.631087	1.64964	0.566536	0.27819	-0.747363	0.27373	2.50768	0
221.5	-1.78976*	-5.60667	-2.68952	-1.72524	-0.795882	1.3745	0.460091	0.39196	-1.10234	-0.0456055	2.4901	0
222.5	-1.88107*	-5.54149	-2.45612	-1.76992	-0.747786	1.66917	0.801156	0.588005	-0.84917	0.101367	2.40295	0
223.5	-1.81027*	-5.34642	-2.59772	-1.54531	-0.575423	1.43944	0.724007	0.878776	-0.329639	0.242236	2.35778	0
224.5	-1.71823*	-5.59276	-2.69733	-1.52285	-0.695785	1.71532	0.608773	0.926628	-0.418018	0.409717	2.12633	0
225.5	-2.24875*	-5.71849	-3.04694	-1.78457	-0.859847	1.34129	0.248665	0.527458	-0.946338	0.560352	1.98107	0
226.5	-2.07785*	-5.74876	-3.22321	-1.67227	-0.877425	1.41649	0.432015	0.474479	-0.7896	0.389209	2.08923	0
227.5	-2.1672*	-5.85618	-3.33478	-2.17178	-1.17943	1.05614	0.0838704	0.270133	-0.659717	0.205859	1.80187	0
228.5	-2.03952*	-5.68358	-2.9737	-1.89614	-1.12743	1.38182	0.268929	0.44445	-0.804248	0.75957	1.99499	0
229.5	-2.11593*	-5.9409	-3.39289	-1.99746	-1.60228	0.967025	0.359993	0.549919	-1.19829	0.593799	2.06213	0
230.5	-2.08322*	-6.37181	-3.4964	-2.12954	-1.83104	0.851302	0.067513	0.0316081	-1.42778	0.256396	1.69665	0
231.5	-2.17111*	-6.15477	-3.19611	-1.94668	-1.29832	0.922347	0.166878	-0.0467611	-1.31377	0.0566895	1.98815	0
232.5	-2.88107*	-6.38743	-3.62262	-2.43618	-1.88475	0.436995	-0.248649	-0.41932	-1.87188	-0.0658691	1.63561	0
233.5	-2.6008*	-6.26829	-3.81916	-2.41714	-1.87938	0.317367	-0.0606608	-0.448128	-1.67314	-0.171582	1.26208	0
234.5	-2.4194*	-6.33836	-3.60822	-2.31387	-1.65159	0.487533	-0.107048	-0.31263	-1.76714	-0.000683591	0.930046	0
235.5	-2.31393*	-6.1516	-3.20612	-2.29849	-1.61302	0.932601	-0.287223	-0.101204	-1.804	0.178027	1.13757	0
236.5	-2.28341*	-6.15428	-3.21198	-2.02017	-1.41844	0.78929	-0.199089	-0.204964	-1.56963	0.406787	1.46911	0
237.5	-2.35837*	-6.67699	-3.38312	-2.15542	-1.47215	0.771468	-0.268913	-0.619515	-1.50176	0.222217	1.2235	0
238.5	-2.15085*	-6.88939	-3.07941	-1.99258	-1.56346	0.823226	-0.0709147	-0.325081	-1.36699	0.273975	1.30114	0
239.5	-1.84884*	-6.416	-2.90754	-1.85879	-1.13109	1.13035	0.0340658	-0.141732	-0.951953	0.336475	1.68908	0
240.5	-1.73263*	-6.1804	-2.83088	-1.47378	-1.03099	1.25975	0.0875326	0.140495	-0.670215	0.544971	2.29552	0
241.5	-1.76657*	-6.2512	-2.89679	-1.475	-1.21776	1.24046	-0.000602216	-0.0448079	-0.747363	0.527637	2.02135	0
242.5	-1.90988*	-6.53831	-3.06476	-1.83682	-1.13084	1.27098	-0.227165	-0.293343	-1.13628	0.295703	1.89294	0
243.5	-2.43332*	-6.7993	-3.05939	-2.08291	-1.29344	1.10277	-0.460563	-0.420052	-1.74175	-0.048291	1.68713	0
244.5	-2.20895*	-6.83617	-3.61408	-1.81826	-1.5034	1.05858	-0.306266	-0.255013	-1.69438	0.30376	1.6029	0
245.5	-1.91305*	-6.45311	-3.13923	-1.56948	-1.21458	1.24608	0.328255	-0.0909505	-0.80791	0.631152	1.85802	0
246.5	-1.87497*	-6.40868	-3.03669	-1.49917	-0.923324	1.2307	0.137826	0.178581	-0.614795	0.368457	1.75817	0
247.5	-2.30197*	-6.8701	-3.4654	-2.07827	-1.49193	0.564925	-0.0923991	-0.306038	-1.1856	-0.176709	1.64342	0
248.5	-2.53756*	-6.95604	-3.711	-2.14224	-1.46751	0.59349	-0.20153	-0.390999	-1.71294	-0.489453	1.49425	0
249.5	-2.58639*	-6.99412	-3.43952	-2.09243	-1.52074	0.707992	-0.0443034	-0.657357	-1.87969	-0.589063	1.42638	0
250.5	-2.7048*	-6.4702	-3.59601	-2.24307	-1.43309	0.755355	-0.0689616	-0.432015	-1.92192	-0.773145	1.69201	0
251.5	-2.71628*	-6.2993	-3.586	-2.3981	-1.61766	0.832259	-0.356559	-0.546761	-1.96855	-0.630566	1.64196	0
252.5	-2.33127*	-6.24681	-3.37214	-2.14443	-1.19115	0.844466	-0.0452799	-0.255013	-1.71025	-0.169141	1.53625	0
253.5	-1.85837*	-6.02806	-3.0467	-2.04287	-0.838851	1.39232	0.109017	0.178825	-1.32109	0.0425293	1.37438	0
254.5	-2.0842*	-6.34422	-3.10212	-1.99844	-1.17308	0.845443	-0.0474772	0.0035319	-1.41875	-0.248486	1.51134	0
255.5	-2.2756*	-6.42406	-3.33625	-2.02847	-1.35667	0.748031	-0.119255	-0.0753255	-1.41191	-0.320996	1.56164	0
256.5	-2.28122*	-6.17552	-3.26984	-2.01528	-1.19823	0.613753	0.208382	-0.193734	-0.81792	-0.321729	1.48986	0
257.5	-2.1821*	-5.90672	-3.01374	-1.76113	-1.1367	1.03685	0.116585	0.156608	-0.710986	-0.067334	1.70324	0
258.5	-2.37619*	-6.1953	-2.99176	-2.13687	-1.16527	0.630355	-0.53405	0.0987467	-0.925586	-0.0941895	1.70666	0
259.5	-2.35519*	-6.08592	-3.50568	-2.36123	-1.41966	0.772201	-0.641716	-0.191536	-1.18315	-0.476758	1.39977	0
260.5	-2.18088*	-5.99095	-3.35505	-1.96426	-0.974105	1.14329	-0.181999	0.0113444	-0.913135	-0.239209	1.6881	0
261.5	-2.44967*	-6.00389	-3.31842	-2.62173	-1.43773	0.578353	-0.203239	-0.828255	-1.34941	-0.404492	1.51257	0
262.5	-2.93966*	-6.28685	-3.84333	-3.12881	-1.70677	0.0778646	-0.703971	-0.774056	-1.92559	-0.825635	1.28112	0
263.5	-2.91525*	-6.2307	-4.09699	-3.1376	-1.87474	0.251449	-0.637809	-0.709603	-2.14189	-0.557568	1.4547	0
264.5	-2.79562*	-5.97874	-4.1048	-2.41226	-1.91112	0.463363	-0.272819	-0.553841	-1.79302	-0.404248	1.37267	0
265.5	-2.55441*	-5.60081	-3.7132	-2.44155	-1.55467	0.591292	-0.45568	-0.238411	-1.67241	-0.47334	1.69445	0
266.5	-2.70871*	-6.24486	-3.88996	-2.7792	-1.83836	0.587142	-0.472526	-0.256722	-1.95684	-0.424756	1.79113	0
267.5	-2.89401*	-6.57835	-4.16266	-2.89785	-1.98729	0.291732	-0.557975	-0.648324	-2.32305	-0.505078	1.61022	0
268.5	-3.02609*	-6.65257	-4.03644	-3.15884	-1.92625	0.204085	-0.624137	-0.733285	-2.59697	-0.717969	1.61413	0
269.5	-2.63913*	-6.26512	-3.81403	-2.62808	-1.85692	0.536117	-0.627311	-0.320199	-2.13799	-0.260938	1.95519	0
270.5	-2.65231*	-6.13451	-3.77765	-2.43154	-1.89622	0.667708	-0.64318	-0.31849	-1.99248	-0.156201	2.03136	0
271.5	-2.62863*	-6.13011	-4.14484	-2.52065	-1.92772	0.58641	-0.873649	-0.720345	-1.97393	-0.326611	1.86193	0
272.5	-2.21676*	-5.80736	-3.58039	-2.3876	-1.70384	0.842757	-0.425163	-0.12806	-1.49077	-0.121045	2.20422	0
273.5	-1.91452*	-5.71727	-3.56403	-2.20278	-1.26463	1.04466	-0.347038	-0.22596	-1.49419	-0.121533	2.39611	0
274.5	-1.93893*	-5.96263	-3.84894	-2.2731	-1.3889	0.927962	-0.230094	-0.355111	-1.80132	0.0276367	2.23083	0
275.5	-1.44186*	-5.53294	-3.44074	-1.94204	-1.00047	1.23607	0.0811849	0.08361	-1.21025	0.256152	2.40124	0
276.5	-1.63913*	-5.69237	-3.40558	-2.03921	-1.03441	1.39452	-0.276725	-0.0955892	-1.63335	0.134814	2.4547	0
277.5	-1.90695*	-5.93553	-3.76838	-2.20059	-1.13158	1.01878	-0.605827	-0.35804	-1.91509	-0.183789	2.3026	0
278.5	-1.89206*	-6.01121	-3.9007	-2.25063	-1.21019	1.02293	-0.730339	-0.560677	-2.06182	-0.225049	2.22521	0
279.5	-1.66574*	-5.72142	-3.4842	-1.83364	-0.93431	1.41014	-0.247184	-0.467415	-1.38384	0.282275	2.72008	0
280.5	-2.33273*	-6.19652	-3.65534	-2.12979	-1.56004	1.03075	-0.692741	-0.532601	-1.93877	-0.281934	2.47204	0
281.5	-2.04953*	-5.88817	-3.77082	-1.92031	-1.60814	0.84471	-0.683219	-0.717904	-2.17144	0.107959	2.48693	0
282.5	-2.39108*	-6.25853	-3.91388	-2.39443	-1.56444	1.05907	-0.68737	-0.77723	-2.09136	0.143848	2.44591	0
283.5	-2.18942*	-6.15086	-3.69953	-2.27065	-1.5493	1.12205	-0.493522	-0.462288	-2.07769	0.345508	2.19347	0
284.5	-2.03976*	-6.09447	-3.88263	-2.23525	-1.39256	1.04222	-0.792594	-0.502572	-1.971	0.441455	2.29919	0
285.5	-2.34933*	-6.63817	-4.13215	-2.2604	-1.68236	0.733382	-0.864128	-0.724251	-2.30254	0.0208008	2.01134	0
286.5	-2.04831*	-6.47435	-3.92707	-2.15957	-1.63158	0.992415	-0.519401	-0.834603	-2.01274	0.0730469	2.0631	0
287.5	-1.91183*	-6.18553	-3.68976	-2.21645	-1.29515	1.09251	-0.554801	-0.814095	-1.97539	0.325	2.35094	0
288.5	-2.19845*	-6.1638	-3.85651	-2.36709	-1.72044	1.00658		-0.823617		-0.017041	2.35509	0
289.5	-2.11984*	-6.02025	-3.73005	-2.35	-1.87108	1.04857		-0.808236		-0.0758789	2.32384	0

## Sheet: Figure 3A CD1b-PC
Figure 3A: CD1b-PC Sensogram (upper)															Figure 3A: CD1b-PC Equilibrium curve (lower)
* values in blue italics are exluded data points from figure generation
Time [s]	200μM	100μM	50μM	25μM	12.5μM	6.25μM	3.125μM	1.56μM	0.8μM	0.4μM	0μM				Concentration [μM]	Response Units (RU)
11.5	-2.076*	0.497843*	1.2431	0.332289	0.431641	0.562371	0.70562	0.247002	-0.308479	-1.66382	0				200	128	123
12.5	-1.00446*	0.605998*	1.58025	0.442518	0.495361	0.652581	0.83648	0.321221	-0.233893	-0.913574	0				100	96.4	103
13.5	-1.831*	-0.00533*	0.399713	-0.265367	-0.282837	-0.0963202	0.000909	-0.558051	-0.82569	-0.995117	0				50	67.8	69.7
14.5	-2.04633*	-0.0358479*	0.258355	-0.398668	0.310059	0.0634699	0.170709	-0.607734	-0.688239	-1.12109	0				25	43.2	43.7
15.5	-1.96845*	0.268962*	0.948663	0.206923	-0.521484	0.4674	0.680718	0.476373	-0.389289	-2.31274	0				12.5	27.4	27.1
16.5	-1.38373*	0.973185*	1.12518	0.0959609	-0.133179	0.455682	0.55877	0.750909	-0.542487	-3.03784	0				6.25	17.1	16
17.5	-1.9831*	0.623576*	0.680963	-0.575914	-0.53247	0.00878	-0.379584	0.248956	-0.536628	-2.95361	0				3.125	9.87	9.98
18.5	-2.50422*	-0.00655*	-0.124092	-1.01232	-0.727905	-0.873298	-0.607368	-0.574165	-0.753425	-1.11353	0				1.56	6.14	5.46
19.5	-3.57319*	-0.263875*	-1.34089	-1.4973	-0.667969	-1.57825	-1.27521	-1.18269	-0.499519	-0.641846	0				0.78	3.35	4.16
20.5	-3.37714*	-0.615194*	-1.16718	-0.99193	-0.298584	-0.719855	-0.937079	-1.08979	-0.601203	0.982178	0				0.4	2.26	0.827
21.5	-0.846259*	0.224284*	0.146661	-0.0384386	0.0460205	0.0384455	-0.186591	0.139581	-0.14173	-1.18481	0				0	0	0
22.5	0.0536432*	-0.353475*	-0.458564	-0.42711	-0.000854	-0.308112	-1.03046	-0.641791	-0.179694	-0.570313	0
23.5	-0.432197*	-0.75179*	-1.26545	-0.862169	-0.074585	-0.47486	-0.888862	-0.85102	-0.111579	-0.771729	0						n=2
24.5	-0.035224*	-0.629964*	-0.908759	-0.658556	-0.435059	-0.339973	-0.804511	-0.315864	-0.0517645	0.383301	0
25.5	-0.179023*	-0.812337*	-0.817451	-0.327867	-0.455566	-0.447028	-0.654609	-0.467353	-0.322883	0.724609	0
26.5	-0.218207*	-0.631185*	-0.694892	0.0157606	-0.202026	-0.372565	-0.381293	-0.117133	-0.254279	0.0422363	0
27.5	0.153375*	-0.345174*	0.013482	0.206557	-0.145264	-0.118903	-0.129951	0.265069	-0.0826484	0.496338	0
28.5	0.199029*	-0.363485*	0.0369195	0.229628	0.0422363	-0.10633	-0.0635444	0.425958	0.148553	1.03979	0
29.5	0.259698*	0.111125*	0.276299	0.333876	0.19873	0.21618	0.479424	0.351373	0.183709	-0.323242	0
30.5	0.162652*	0.0646159*	0.278985	0.317396	0.206543	0.224358	0.178155	0.197808	-0.015998	0.288574	0
31.5	-0.21186*	-0.113118*	0.269219	0.042372	0.0022	-0.107185	-0.0377875	-0.169868	-0.115119	-0.126709	0
32.5	-0.158393*	0.374308*	0.393487	0.141615	0.158203	0.0931329	0.0946587	0.175836	0.135247	0.864502	0
33.5	0.336114*	0.443888*	0.127496	0.198622	0.0332031	0.435052	0.0783013	0.387994	0.113397	0.546875	0
34.5	-0.227851*	0.21818*	-0.199164	0.0662977	-0.0754395	0.126824	-0.149116	0.14898	-0.0561591	0.426025	0
35.5	-0.270209*	0.148478*	-0.0894233	0.106825	0.0275879	0.0748223	0.0687798	0.077813	0.0410088	-0.0651855	0
36.5	-0.080268*	0.251628*	0.105279	-0.0220812	-0.00195	-0.0974189	0.0735406	-0.0131293	0.0782403	-0.713379	0
37.5	0.147393*	0.267375*	0.0887994	-0.116197	0.109253	0.141595	0.0493707	-0.0514594	-0.0429755	-0.744629	0
38.5	0.127496*	0.280558*	0.157525	-0.202501	0.00659	0.214227	0.0501031	-0.190131	0.16845	-0.887939	0
39.5	0.0555962*	0.275798*	0.00872	-0.195421	0.0518799	-0.0631171	0.086358	-0.241279	0.118401	-0.992188	0
40.5	0.039605*	0.0222575*	-0.0019	-0.194322	0.126831	0.0356378	0.251153	-0.211982	0.0242852	-0.649414	0
41.5	-0.0896674*	-0.198812*	0.053521	-0.423937	-0.179077	-0.142097	-0.023017	-0.32331	-0.00306	-1.11938	0
42.5	-0.045478*	0.0059*	-0.0069	-0.176622	0.0960693	-0.107185	0.0294732	-0.245185	-0.118171	-0.329346	0
43.5	0.037774*	0.0654704*	0.157159	0.0561659	0.177246	0.0776299	0.396172	-0.107734	-0.0764228	-0.31543	0
44.5	0.0248345*	0.0236003*	0.0763482	-0.16881	0.130005	-0.333381	0.277398	0.120782	0.713006	0.343506	0
45.5	0.338067*	0.314616*	0.363458	0.0341932	0.238281	0.235711	0.327447	1.22283	0.698602	0.838135	0
46.5	-0.123603*	-0.0591634*	0.0712212	-0.289537	0.108521	0.174798	0.0114068	0.656304	0.49035	0.46875	0
47.5	0.0193414*	-0.127279*	0.190606	-0.14586	0.176514	0.388421	-0.0296088	0.657891	0.42077	0.436279	0
48.5	0.305962*	-0.023763*	0.27044	-0.106066	0.353027	0.437737	0.0938043	0.522393	0.539178	0.904541	0
49.5	0.531426*	0.301676*	-0.0233833	0.0877821	0.0541992	0.0528497	0.255914	0.769952	0.48095	1.36133	0
50.5	0.648614*	0.278605*	0.161065	0.117079	0.301147	0.201043	0.0392388	5.63885	2.57983	1.89575	0
51.5	0.963555*	0.540812*	0.0903863	-0.00206	0.23938	0.456536	0.285699	10.7154	6.76196	2.79932	0
52.5	6.84783*	5.68485*	3.44231	1.38307	6.81396	2.97485	0.984796	13.6666	9.09582	3.8064	0
53.5	109.265*	66.0639*	36.6483	18.1504	19.8485	10.4432	4.55364	14.8409	9.47363	3.40576	0
54.5	245.667*	136.574*	75.4045	39.1531	29.0226	15.8433	7.96111	15.4146	8.84264	2.81494	0
55.5	344.838*	187.396*	103.437	54.9912	36.116	20.0674	10.633	15.3544	7.65319	1.33374	0
56.5	417.151*	222.91*	123.178	65.7671	38.598	22.4351	11.965	8.19353	1.35986	-4.99463	0
57.5	408.117*	211.064*	119.909	63.8441	27.3082	19.4777	10.7233	-4.96381	-7.09986	-1.23413	0
58.5	171.429*	84.3211*	55.4001	31.0947	9.99988	8.39196	5.30792	-0.658149	-1.95069	1.77734	0
59.5	20.1862*	21.2568*	20.0021	14.2432	8.15662	5.87829	4.1181	2.58526	1.42663	2.48682	0
60.5	-8.18879	11.3009	13.5372	11.3252	8.30823	5.59777	3.72149	3.50677	2.01379	3.04956	0
61.5	-5.77473	14.5971	14.9588	12.1327	9.43823	6.04199	4.05328	3.77276	2.29003	3.1875	0
62.5	7.44048	22.3501	18.4505	14.2765	10.8035	6.62133	4.47979	3.92596	2.4923	3.15186	0
63.5	21.3967	29.7587	22.185	16.0441	11.6715	7.09008	4.66692	3.83489	2.29076	2.82739	0
64.5	34.4596	36.735	25.9463	18.1519	12.9176	7.95141	4.9201	3.72796	2.37438	3.16821	0
65.5	46.1983	42.6092	29.2704	20.0205	13.7628	8.17199	5.17669	3.69463	2.21337	3.7041	0
66.5	55.7794	47.4036	32.141	21.1924	14.2838	8.4591	5.33868	3.64739	1.927	4.29297	0
67.5	63.2733	51.9006	34.4076	22.3557	14.8484	8.60693	5.46185	3.59551	2.14001	4.37622	0
68.5	69.5091	55.4118	36.0341	23.3526	15.0588	8.84264	5.38055	3.49761	2.1289	4.11035	0
69.5	74.7037	57.9524	37.2754	24.0506	15.6093	9.12389	5.69891	3.32855	1.93163	3.7998	0
70.5	79.2392	60.1856	38.5478	24.8753	16.1003	9.24426	5.72271	3.54302	2.16723	3.91235	0
71.5	82.3705	61.7381	39.347	25.3893	16.2507	9.34203	5.51849	3.23638	2.06603	3.95508	0
72.5	85.0502	63.0732	40.0551	25.9284	16.309	9.34936	5.83294	3.40753	2.17931	3.58008	0
73.5	87.1349	64.2942	40.7966	26.2307	16.3992	9.68139	6.04424	3.48052	2.2821	3.52393	0
74.5	88.8141	65.1524	41.1771	26.6489	16.6265	9.72619	5.99297	3.77972	2.38598	3.76514	0
75.5	90.399	65.8056	41.7809	26.808	16.8198	9.89929	6.11688	3.67156	2.47106	4.02563	0
76.5	91.1861	66.5805	41.6321	26.7986	16.7605	9.82519	6.10052	3.45831	2.31457	4.23315	0
77.5	91.7084	66.8908	41.8084	26.96	16.9452	9.73144	6.12664	3.66802	2.0321	4.66895	0
78.5	92.6419	66.8036	42.0446	27.028	16.8788	9.58178	5.85211	3.43096	2.15673	4.59009	0
79.5	93.2455	67.2465	42.1739	26.9815	16.8179	9.7384	5.86993	3.40399	2.49218	4.33276	0
80.5	93.8169	67.9652	42.3642	27.1459	16.8761	9.80529	6.12225	3.40435	2.4414	4.53784	0
81.5	94.2767	68.0442	42.6133	27.0979	16.8796	9.61388	5.93792	3.46099	2.16686	4.21802	0
82.5	94.6393	67.9388	42.7982	27.1229	16.7703	9.73534	6.04034	3.60943	2.47778	3.8938	0
83.5	94.9787	68.0337	42.54	27.417	16.6842	9.61144	6.08086	3.63628	2.48278	3.95776	0
84.5	95.0948	68.0904	42.4166	27.1515	16.5476	9.70678	5.7907	3.45648	2.17004	3.9104	0
85.5	95.329	68.1154	42.7814	27.4335	16.7573	9.74597	6.08794	3.38726	2.26489	4.23071	0
86.5	95.8764	68.1818	43.1517	27.3436	16.7078	9.69787	6.32317	3.44866	2.52709	4.0144	0
87.5	96.1896	68.3278	43.1935	27.7448	16.8738	9.83691	6.34734	3.47588	2.50048	3.625	0
88.5	96.0983	68.267	43.2009	27.6847	17.0394	9.76855	6.4024	3.54888	2.41564	3.11401	0
89.5	96.1232	68.3052	43.0107	27.4349	17.1554	9.55749	6.32549	3.73138	2.45788	3.04175	0
90.5	96.1768	68.4746	43.2099	27.5245	17.2449	9.77758	6.29144	3.76373	2.50048	2.94531	0
91.5	96.5342	68.4556	43.3637	27.4635	17.1124	9.8131	6.02117	3.77276	2.61181	2.83276	0
92.5	96.7501	68.388	43.2438	27.4904	17.0237	9.67236	6.06609	3.89654	2.5758	2.49756	0
93.5	96.7701	68.4712	43.0744	27.5686	17.1124	9.80285	6.03912	3.79974	2.61681	2.61987	0
94.5	96.7353	68.3654	43.5204	27.7291	17.2797	9.88525	6.23455	3.86578	2.51293	2.3313	0
95.5	96.6933	68.0978	43.3326	27.5762	17.0399	9.85961	6.33025	3.66229	2.70922	2.56372	0
96.5	96.5256	67.7662	43.2184	27.3886	17.0183	9.74035	6.26495	3.32244	2.32507	2.59399	0
97.5	96.6182	68.2763	43.2364	27.562	17.3058	10.0157	6.27862	3.5794	2.40319	2.2605	0
98.5	96.5908	67.9622	43.106	27.5206	16.9132	9.84741	6.06341	3.41192	2.36657	2.56006	0
99.5	96.4616	67.6409	43.1627	27.2147	16.6637	9.70263	5.94476	3.17523	2.19079	2.35254	0
100.5	96.1919	67.5181	43.1627	27.0928	16.9296	9.58373	6.12432	3.15362	2.02514	1.97998	0
101.5	96.2072	67.6934	43.1758	27.3357	16.9084	10.0041	6.36614	3.22674	2.24499	2.4502	0
102.5	96.2968	67.7834	43.3978	27.7717	17.707	10.0478	6.09039	3.55877	2.32116	2.55322	0
103.5	96.8405	68.2275	44.0231	27.9389	17.2679	10.4811	6.27044	3.77947	2.05712	2.25635	0
104.5	96.0162	67.1126	42.6852	26.8934	16.2866	9.53491	5.58355	3.10198	1.80663	3.26465	0
105.5	95.6177	66.9888	42.6794	26.7826	16.3953	9.57751	6.07	3.2763	2.04272	3.32788	0
106.5	94.9722	66.3744	42.6845	26.3834	16.1832	9.51623	5.92681	2.98419	1.8728	3.43896	0
107.5	95.0291	66.5064	43.1142	26.7905	16.3926	9.62402	5.99188	3.40679	2.20666	3.81274	0
108.5	94.8196	66.3798	43.288	26.7616	16.5652	9.79894	6.3825	3.44073	2.14611	3.76343	0
109.5	94.4611	66.3841	43.0868	26.7291	16.4434	9.74084	6.17034	3.45709	1.79577	3.90649	0
110.5	94.1331	66.3096	43.1076	26.7543	16.1379	9.99438	6.08721	3.3189	1.93566	4.02319	0
111.5	94.0146	66.2885	42.9869	26.7902	16.0043	10.1529	6.04888	3.34149	1.93603	3.05396	0
112.5	90.1244	61.7408	40.4666	22.8284	13.0789	9.71691	5.35833	2.79742	-0.103034	3.05518	0
113.5	-4.10688	2.89652	7.7149	2.33729	0.536621	3.84033	1.43914	0.50396	-0.943367	2.39917	0
114.5	-142.828	-67.5803	-32.928	-18.0482	-10.2949	-3.54749	-2.68818	-1.81232	-1.3523	2.5498	0
115.5	-244.97	-120.187	-60.4647	-31.8756	-17.5918	-7.43153	-4.14252	-2.76044	-1.5796	2.00391	0
116.5	-321.895	-158.106	-80.3558	-40.9534	-21.7509	-11.0385	-5.71162	-3.57954	-1.10071	3.70459	0
117.5	-302.911	-143.247	-71.5873	-30.1915	-14.2258	-11.3013	-4.58698	-2.9444	2.19384	2.31787	0
118.5	-34.9736	-3.26632	6.52703	7.90492	5.07019	0.141473	2.16253	0.845391	1.66332	1.27051	0
119.5	108.558	59.7372	34.7966	18.2128	9.66785	5.02563	3.35162	2.13165	0.715203	0.74292	0
120.5	126.031	64.0348	35.5897	18.1068	9.5769	5.70483	2.98138	2.0606	0.577752	0.171387	0
121.5	111.522	57.0826	31.0463	15.6417	8.01013	4.84789	2.60174	1.85882	0.456414	0.169434	0
122.5	93.9306	47.4341	25.7595	12.9378	6.75659	4.25683	2.28338	1.76214	0.629754	0.122559	0
123.5	76.883	38.4302	20.9474	10.6679	5.66992	3.46459	1.91058	1.4439	0.494988	0.152832	0
124.5	62.0829	30.9395	17.0794	8.58266	4.44287	2.81371	1.39336	1.01067	0.335564	-0.0649414	0
125.5	50.0435	24.8356	13.9185	7.20534	3.79102	2.18383	0.987237	0.850152	0.538323	-0.234863	0
126.5	40.967	20.1571	11.8404	5.86317	3.09753	1.89904	0.887261	0.896661	0.410638	-2.09888	0
127.5	33.2335	16.4842	9.5584	4.90431	2.70898	1.84545	0.923882	0.877129	0.321526	-2.80737	0
128.5	26.9053	12.9405	7.80254	3.80812	1.96802	1.21508	0.629449	0.584893	-0.131476	-2.03467	0
129.5	21.8791	10.5341	6.30828	3.10377	1.35107	0.891229	0.430963	0.473931	-0.244147	-1.71655	0
130.5	17.2924	8.60514	5.06414	2.67836	1.12305	0.783318	0.105523	0.437921	-0.283454	-1.53809	0
131.5	13.6275	6.65641	3.8001	1.95888	0.796509	0.315423	0.0509576	0.219293	-0.381599	-1.43726	0
132.5	10.5991	5.19438	2.91265	1.27687	0.163696	0.0194024	-0.394721	-0.124457	-0.652595	-1.47021	0
133.5	9.10723	4.29118	2.52166	1.20497	0.130493	0.0952081	-0.0326605	0.0216607	-0.459235	-1.57251	0
134.5	7.03411	3.33952	2.03802	0.718275	-0.227051	0.0313653	-0.425239	-0.0834418	-0.516364	-1.35278	0
135.5	5.69659	2.74028	1.54607	0.379896	-0.0153809	-0.0533515	-0.40705	-0.0276557	-0.574592	-1.13184	0
136.5	4.83025	1.99772	1.27081	0.247206	-0.237915	0.189202	-0.286201	-0.00544	-0.584357	-1.84839	0
137.5	4.04876	1.4932	0.88189	0.104994	0.0429688	0.249871	-0.396308	-0.0731879	-0.267829	-1.69458	0
138.5	3.13616	0.772135	0.232232	-0.163316	-0.522705	-0.265388	-0.410468	-0.215888	-0.419807	-2.16992	0
139.5	2.46844	0.345744	0.0664605	-0.174791	-0.730225	-0.411628	-0.639838	-0.102241	-0.327399	-2.25342	0
140.5	1.89398	-0.0373129	-0.202216	-0.397692	-0.971558	-0.636481	-0.947944	-0.303779	-0.715095	-2.55371	0
141.5	1.89312	0.23759	-0.167426	-0.363512	-0.521484	-0.754523	-0.61872	-0.284247	-0.858527	-2.354	0
142.5	1.13958	-0.0710042	-0.457343	-0.727159	-0.69812	-0.771735	-0.829169	-0.454658	-0.951911	-2.64819	0
143.5	0.674004	-0.34908	-0.5456	-0.773912	-1.03711	-0.863532	-0.667915	-0.538154	-0.739387	-1.79199	0
144.5	0.641168	-0.459676	-0.433173	-0.586412	-0.738281	-0.917853	-0.749824	-0.389716	-0.744392	-2.3645	0
145.5	0.8471	-0.180013	-0.00532	-0.0610216	-0.492187	-0.443854	-0.397163	-0.279243	-0.266364	-2.21851	0
146.5	0.585626	-0.459676	-0.171821	-0.227892	-0.194946	-0.38697	-0.1081	0.02398	-0.00574	-2.19458	0
147.5	0.563043	-0.163167	0.128594	-0.255235	-0.266846	-0.246711	-0.0866157	0.175835	-0.323005	-2.60522	0
148.5	0.819024	0.123698	0.295098	0.0893691	-0.625732	-0.213752	0.278253	0.643487	-0.287726	-2.78613	0
149.5	0.406182	-0.152547	0.216973	-0.121568	-0.420654	-0.287238	0.0216607	0.346734	-0.0528632	-1.78516	0
150.5	0.0756158	-0.325643	-0.124457	-0.186876	-0.498413	-0.434577	-0.168647	0.231744	-0.0163642	-1.49219	0
151.5	-0.101386	-0.498617	-0.290961	-0.420519	-0.443848	-0.535041	-0.157294	0.129449	-0.149177	-1.21069	0
152.5	-0.0416938	-0.247518	-0.07331	-0.368883	-0.404053	-0.459968	0.113702	0.0808648	0.0191582	-0.663574	0
153.5	0.174493	-0.168905	-0.167426	-0.174669	-0.324585	-0.475837	-0.00642	0.0170221	0.17199	-0.531006	0
154.5	-0.202949	-0.535848	-0.31977	-0.442735	-0.283569	-0.344733	-0.0573188	0.0754937	0.428582	0.285156	0
155.5	0.0701226	-0.329183	0.103204	-0.279772	-0.153198	-0.232307	0.31292	0.338799	0.17077	-0.416992	0
156.5	-0.0381538	-0.120321	-0.0175239	-0.188463	-0.0184326	-0.242072	0.181695	0.355157	0.0137872	-1.23657	0
157.5	0.608697	0.427897	0.506402	0.2256	0.0389404	0.0677422	0.26336	0.222344	0.13952	-1.39429	0
158.5	-0.215522	-0.561727	-0.394111	-0.334581	-0.485229	-0.406135	-0.0242378	0.055108	-0.100837	-1.19556	0
159.5	-0.350288	-0.633504	-0.581977	-0.305162	-0.435303	-0.292487	-0.0503608	0.0145806	-0.106574	-1.48877	0
160.5	-0.170112	-0.428304	-0.42829	-0.220812	-0.475464	0.0646905	-0.01081	0.0678033	0.0313653	-1.9917	0
161.5	-0.274848	-0.231038	-0.489814	-0.145372	-0.305542	-0.0892402	-0.0475532	0.0114068	0.112664	-2.38574	0
162.5	-0.273994	-0.403768	-0.447456	-0.137193	-0.180786	-0.212165	-0.0947944	0.284966	0.24157	-2.40698	0
163.5	-0.314643	-0.535726	-0.54914	-0.0477159	-0.384033	-0.16822	-0.0683051	0.352471	0.0880059	-2.83887	0
164.5	-0.397163	-0.561971	-0.576484	-0.0162218	-0.177856	-0.0709296	0.167291	0.40252	0.174188	-3.1123	0
165.5	-0.488715	-0.828695	-0.623603	-0.258287	-0.525391	-0.0942451	0.272881	0.23858	-0.121711	-2.64917	0
166.5	-0.731025	-0.852987	-0.866645	-0.482897	-0.535156	-0.302985	-0.0311957	0.254083	-0.11634	-3.14233	0
167.5	-0.602851	-0.890828	-0.727241	-0.200792	-0.425781	-0.298225	-0.151801	0.0598687	-0.0556708	-2.75049	0
168.5	-0.310615	-0.391927	-0.172797	0.0136854	-0.185913	-0.135993	0.197076	0.272515	0.560174	-2.25537	0
169.5	-2.09284	-2.14168	-1.8006	-1.17723	-0.216309	-1.61195	-0.765937	-0.940864	1.35339	1.2627	0
170.5	-0.627265	-0.587362	-0.497382	-0.0402696	0.0354004	0.114617	0.300225	0.408013	-0.292487	1.28638	0
171.5	1.37872	1.24015	0.707574	1.03175	0.162964	1.7871	1.00774	1.42706	-0.475226	-3.7312	0
172.5	0.987359	1.06718	0.394097	0.893446	0.322754	1.05541	0.82647	0.856744	-0.0340644	-3.68408	0
173.5	0.589044	0.922038	0.367242	0.720839	0.22876	0.503411	0.5346	0.496148	0.316033	-3.11865	0
174.5	-0.0238714	0.501017	0.142877	0.535658	0.17627	0.671624	0.346246	0.611016	0.111444	-3.13599	0
175.5	-0.0512152	0.284343	0.0804987	0.236586	0.0220947	0.582269	0.0408258	0.56817	0.44201	-3.50244	0
176.5	-0.160346	0.21049	0.263848	0.145766	-0.143066	0.336541	0.299249	0.496636	0.211053	-3.61523	0
177.5	-0.254706	0.208171	0.193536	-0.00621	0.0809326	0.114739	0.142266	0.231256	0.267571	-2.43042	0
178.5	-0.594794	-0.0703938	-0.257758	-0.180406	-0.369873	0.141351	-0.138129	0.10357	0.0887384	-1.04736	0
179.5	-0.418281	-0.0893147	-0.251288	-0.188463	-0.186646	0.173089	0.111382	0.101129	-0.145026	-1.02002	0
180.5	-0.299994	0.00395	-0.171088	-0.181871	0.391235	0.423455	0.266046	0.335382	0.280145	-0.76123	0
181.5	-0.519477	-0.136556	-0.073554	-0.239	0.0985107	-0.0400457	0.0123835	0.397393	0.147698	-0.318115	0
182.5	-0.441718	-0.151326	-0.151923	-0.393663	0.238037	0.0848322	0.269586	0.382989	0.153192	-0.260742	0
183.5	-0.529975	-0.142049	-0.00971	-0.119371	0.223267	0.135003	0.201104	0.242608	0.0751886	-0.0510254	0
184.5	-0.627753	0.00468	0.220757	0.0890028	0.349731	0.214837	0.237725	0.558038	0.385736	-0.867188	0
185.5	-0.784125	-0.279744	-0.207221	-0.192369	-0.0022	-0.0372381	-0.0106878	0.103204	0.114373	-0.712402	0
186.5	-0.837592	-0.24117	0.0172663	-0.0717638	-0.0657959	-0.308234	0.0815973	0.0574274	0.0695734	-0.775635	0
187.5	-0.737128	-0.285115	-0.184638	-0.182604	-0.069458	-0.292975	0.0173883	0.177423	-0.0512762	-0.536377	0
188.5	-0.616767	-0.432943	-0.140815	-0.148302	-0.482178	-0.0550604	0.146417	0.145074	0.186761	-0.00513	0
189.5	-0.582221	-0.189412	-0.113715	-0.0017	-0.109985	-0.135016	0.0721979	0.304376	0.238153	0.0891113	0
190.5	-0.635322	-0.383626	-0.12287	-0.00609	-0.291382	-0.10926	-0.099555	-0.0186224	0.0682306	-0.455811	0
191.5	-0.815864	-0.394368	-0.0277777	-0.123155	-0.490479	-0.289435	0.0906305	0.221002	-0.293586	-0.216553	0
192.5	-0.436713	0.159831	-0.0902777	0.182265	-0.00537	0.0541925	0.400201	0.38189	0.353509	-0.111572	0
193.5	-0.393867	-0.0812581	0.275201	-0.122057	-0.0279541	0.0274591	0.150933	0.111382	0.227899	-0.445068	0
194.5	-0.39997	0.18339	0.14129	0.146376	0.0472412	0.195428	0.430963	0.279595	0.177117	-0.490479	0
195.5	-0.403632	0.00663	-0.182563	0.00343	0.0397949	0.103143	0.0262995	0.330377	0.332757	-0.652832	0
196.5	-0.7602	-0.000325	0.166558	-0.0535753	0.0687256	0.225213	0.0596247	0.316705	0.0180597	-0.828125	0
197.5	-0.678779	0.00334	-0.0128851	-0.0549181	0.0963135	-0.0321112	0.0869684	0.350884	0.241693	-0.973389	0
198.5	-0.498237	-0.212117	0.018609	-0.145983	-0.0714111	-0.0172186	-0.160834	0.153619	0.0585871	-1.37451	0
199.5	-14.7048	3.14868	-0.574219	-1.46338	-0.733398	0.805664	-2.49683	-3.59009	-3.37939	-0.929199	0
200.5	-14.4744	3.55151	-0.680176	-1.44653	-0.150635	0.912109	-2.13696	-3.05957	-4.83032	-0.814697	0
201.5	-14.3965	3.1748	-0.522461	-1.76367	-0.0588379	0.60791	-2.23901	-3.3855	-3.99634	-1.09106	0
202.5	-14.1062	3.44702	0.220703	-1.55273	0.341064	0.992432	-3.3064	-2.8916	-3.63672	-0.519775	0
203.5	-14.4802	3.26416	-0.440186	-1.74121	0.165039	0.854004	-4.05884	-3.09009	-3.94019	-0.843262	0
204.5	-14.3655	3.57886	-0.590576	-1.80566	0.303467	0.470459	-3.80713	-3.31494	-3.47534	-0.9375	0
205.5	-14.3652	3.12646	-0.533203	-1.84985	0.595215	0.50293	-3.85791	-3.42871	-3.66187	-1.50977	0
206.5	-14.2681	3.43726	-0.0529785	-1.82935	0.850098	0.800293	-3.74512	-3.18799	-3.4436	-0.727783	0
207.5	-14.6514	3.52344	-0.314209	-1.79272	0.262207	0.480957	-4.00659	-3.02271	-3.3186	-0.577393	0
208.5	-14.2292	3.95728	0.312744	-1.83179	0.9104	1.1499	-3.54175	-3.02808	-3.09985	-0.494141	0
209.5	-14.4385	3.32227	-0.297119	-2.3501	0.576416	1.28369	-4.01147	-3.40845	-3.32813	-0.713135	0
210.5	-14.5828	3.53809	0.145264	-2.15137	0.920898	1.77295	-3.93579	-2.83447	-3.21191	-0.625977	0
211.5	-14.4536	3.53223	0.0871582	-1.77979	0.550049	1.64771	-4.01416	-3.05444	-3.33276	-0.688477	0
212.5	-14.8882	3.06152	-0.0947266	-1.94019	-0.0793457	1.75708	-4.29663	-3.48022	-3.52686	-1.3208	0
213.5	-14.4834	2.90381	-0.525635	-2.13501	0.256836	1.85913	-4.3606	-3.46069	-2.93457	-1.21143	0
214.5	-14.3015	3.46704	-0.445557	-1.72144	0.997559	2.25098	-4.27344	-2.96021	-2.98828	-0.985107	0
215.5	-14.5959	3.64624	-0.650391	-1.7666	0.790039	2.14844	-3.95996	-3.25342	-3.0271	-1.1311	0
216.5	-14.4199	3.24634	-0.433838	-1.54492	0.542725	2.33594	-3.86646	-2.96167	-2.85107	-1.87061	0
217.5	-14.2336	3.61572	-0.342041	-1.22827	1.03735	2.71484	-3.32617	-2.72974	-2.72412	-1.37573	0
218.5	-14.1033	3.4126	0.0834961	-1.2207	0.961914	2.60034	-3.05005	-2.37573	-2.93213	-0.883301	0
219.5	-14.1665	3.63306	0.255127	-0.968262	1.38721	3.02588	-3.07544	-2.42651	-2.82764	-0.933838	0
220.5	-13.4348	4.17505	0.98999	-0.00854	1.92065	3.7749	-2.52124	-1.75244	-2.70361	-0.185059	0
221.5	-13.0569	4.34912	1.30713	0.434326	2.04834	4.40894	-2.13428	-1.27661	-2.02368	0.150635	0
222.5	-13.0842	4.43652	1.14233	0.213135	2.17163	3.93188	-1.68286	-1.46875	-1.79614	-0.364746	0
223.5	-13.8926	3.59448	0.615723	-0.141846	1.70728	2.98608	-2.33472	-2.08032	-2.17285	-1.83228	0
224.5	-13.6567	3.4895	1.05151	-0.175781	1.80737	2.94995	-2.55322	-1.66821	-1.83496	-1.72485	0
225.5	-13.4548	3.55859	1.35889	-0.101563	1.82446	2.85205	-2.44214	-1.93286	-2.19092	-1.11035	0
226.5	-13.5068	3.5459	1.09424	-0.411377	1.32324	2.62842	-2.89209	-1.72021	-2.85303	-1.85132	0
227.5	-13.762	3.37109	1.08643	-0.609863	1.25806	2.39917	-2.83447	-2.24268	-2.16577	-2.47046	0
228.5	-13.5549	3.13599	0.733643	-0.835205	1.00928	2.36353	-3.16431	-2.53564	-2.18848	-2.68457	0
229.5	-13.9573	3.24731	0.404297	-0.694824	1.13013	2.83643	-3.14355	-2.55859	-2.2207	-2.42407	0
230.5	-14.4697	3.02808	0.388184	-0.602295	0.571045	2.32544	-3.28174	-2.68994	-2.80615	-2.44824	0
231.5	-14.2917	3.20044	0.229004	-0.589111	0.876709	2.44482	-2.89966	-2.86987	-3.02515	-2.54639	0
232.5	-14.2539	3.25513	0.326904	-0.923096	0.807617	2.49976	-3.14941	-2.6438	-3.50024	-3.49463	0
233.5	-14.3418	3.15698	-0.0827637	-0.688477	0.996094	2.15527	-3.26758	-2.90332	-3.70923	-3.7561	0
234.5	-14.6311	2.7915	-0.34375	-0.856689	0.323975	1.55127	-3.31665	-3.34253	-3.70142	-4.15283	0
235.5	-14.0659	3.45288	0.224609	-0.333984	0.681641	1.87451	-2.95459	-3.00659	-3.37012	-3.7229	0
236.5	-13.4507	3.73438	0.744141	0.168701	1.14209	2.46118	-2.88135	-2.63379	-2.77783	-3.22949	0
237.5	-12.9917	4.55347	1.46997	0.633301	1.36133	2.81104	-2.03418	-2.16699	-2.50024	-2.39697	0
238.5	-12.4463	4.8103	1.73389	0.718506	1.81201	3.23828	-2.1189	-1.89526	-1.72192	-2.41846	0
239.5	-12.7454	4.53271	1.91284	0.735596	2.17285	3.55786	-1.67944	-1.97559	-1.80127	-2.42432	0
240.5	-12.813	4.53418	1.96313	0.875244	2.13257	3.60132	-1.62158	-1.84961	-1.88696	-2.01611	0
241.5	-13.2439	4.16162	1.43823	0.00708	1.85254	3.07642	-2.29199	-2.33765	-2.13281	-2.46924	0
242.5	-13.0129	4.25073	1.18848	0.480469	1.63379	2.91309	-2.05591	-2.55151	-2.17529	-2.43555	0
243.5	-12.6077	4.15381	1.4978	0.365234	2.11255	3.08276	-2.07324	-2.14429	-1.79321	-1.95508	0
244.5	-13.3196	3.62671	1.21973	-0.139893	1.52124	2.63232	-2.37842	-2.55737	-1.86206	-2.78394	0
245.5	-12.9202	4.15771	1.63477	-0.0383301	1.89478	2.98145	-2.09521	-2.14038	-1.84985	-2.14429	0
246.5	-13.1287	4.01611	1.47095	0.204346	2.34424	2.93091	-2.14331	-2.44727	-1.65381	-2.32007	0
247.5	-13.0259	4.37134	1.55566	0.29126	2.30908	3.03003	-2.11646	-2.33691	-1.32031	-2.29785	0
248.5	-12.8293	4.11914	1.17725	0.0185547	2.12622	2.5354	-2.19653	-2.65234	-2.19263	-2.34521	0
249.5	-12.9778	3.96558	1.33862	0.0974121	1.75366	2.03662	-1.87695	-2.59668	-2.23828	-2.32959	0
250.5	-13.0146	3.80811	1.4812	0.14917	2.09863	2.35864	-1.99121	-2.51221	-1.48535	-1.95361	0
251.5	-13.0332	3.55249	1.10986	-0.0947266	2.34644	2.4021	-2.16699	-2.97607	-1.60205	-2.21509	0
252.5	-13.1301	3.94482	1.4021	-0.124512	2.29883	2.49878	-2.1936	-2.9751	-1.31152	-2.21021	0
253.5	-13.3372	4.18506	1.61377	-0.30835	2.35645	1.84277	-1.91479	-2.89307	-1.4375	-2.11548	0
254.5	-13.2712	3.7085	1.54785	-0.353516	2.36133	2.07471	-1.70215	-2.77173	-1.52783	-2.08862	0
255.5	-13.0754	3.60278	1.38794	0.00757	1.9917	1.9375	-1.71655	-2.47412	-1.62964	-2.10376	0
256.5	-13.2539	3.82104	1.36133	-0.158936	1.54419	1.48828	-2.10229	-2.46997	-1.43359	-2.30054	0
257.5	-12.9509	4.09546	1.62329	0.0876465	1.94165	1.82568	-2.01465	-2.20874	-1.19873	-1.8313	0
258.5	-12.8896	3.5686	1.4104	0.0112305	1.75	1.70947	-2.38794	-2.41284	-1.46729	-1.90356	0
259.5	-13.2537	3.54541	1.21826	-0.013916	1.27344	1.3894	-2.33838	-2.31201	-1.74146	-2.21777	0
260.5	-12.8469	3.77295	1.30615	0.226563	1.35107	1.83081	-2.24829	-2.24805	-1.3313	-1.92749	0
261.5	-13.1182	3.90771	1.08325	0.0820313	1.47974	1.40894	-2.59302	-2.20947	-1.54688	-2.22607	0
262.5	-13.3599	3.62793	1.13477	-0.243408	1.21045	1.47241	-2.86646	-2.26807	-1.51709	-2.39795	0
263.5	-13.4824	3.36694	1.02271	-0.574219	1.25879	1.69312	-3.40601	-2.50073	-1.83911	-2.36035	0
264.5	-13.0681	4.11841	1.08569	-0.0300293	1.32227	1.81641	-2.99097	-2.38281	-1.67969	-2.16553	0
265.5	-12.9514	11.6282	0.930908	0.194092	1.42163	1.94385	-2.65503	-2.21606	-1.31567	-2.1377	0
266.5	-13.1475	14.1226	0.697021	-0.148193	1.22852	1.60938	-2.79175	-2.75903	-2.06494	-2.54028	0
267.5	-12.7261	14.8806	1.47949	0.55835	1.63135	2.38599	-2.10718	-2.03027	-1.44897	-1.89233	0
268.5	-12.9702	15.2595	1.88403	0.375	1.72925	2.50146	-2.16772	-2.01465	-1.31616	-1.6687	0
269.5	-12.8894	15.5811	1.54614	0.445801	1.70996	2.41235	-1.9187	-1.98706	-1.30859	-2.19971	0
270.5	-13.1162	15.3904	1.08618	0.34668	1.72949	2.17432	-2.36255	-2.21655	-1.86377	-2.53003	0
271.5	-12.7173	15.4358	1.16162	0.291016	1.20142	1.97217	-1.5647	-2.427	-2.99805	-2.49805	0
272.5	-12.7576	15.5703	1.22144	0.0603027	1.29321	2.08569	-1.82739	-2.37036	-3.48364	-2.14014	0
273.5	-12.9543	15.6328	0.891357	-0.163818	1.31934	1.93237	-2.28027	-2.5061	-4.08813	-2.38965	0
274.5	-12.6956	15.874	1.25	-0.00537	1.42505	1.87891	-2.09814	-1.94116	-3.70361	-2.39038	0
275.5	-12.9041	16.0508	1.448	0.0566406	1.4209	2.04346	-1.86475	-1.94531	-3.09692	-2.18726	0
276.5	-13.249	15.6843	0.918945	-0.267822	1.15112	1.48218	-2.25391	-2.65601	-3.27563	-2.25146	0
277.5	-12.6121	16.1411	1.21973	0.306152	1.54761	2.26782	-1.74902	-1.6936	-2.5979	-1.74829	0
278.5	-11.7473	17.2678	2.35767	1.37695	2.67236	2.8938	-0.907227	-0.615479	-1.93848	-0.682861	0
279.5	-11.552	17.582	2.52222	1.72144	2.85547	3.14404	-0.67334	-0.854248	-1.77393	-0.722412	0
280.5	-11.3962	17.6216	2.29468	1.54346	3.09937	3.17993	-0.451416	-0.521729	-1.98755	-0.704102	0
281.5	-11.8621	17.408	1.93433	1.40308	2.71509	3.11938	-0.939697	-0.688477	-2.24951	-1.19531	0
282.5	-11.7124	18.0215	2.01978	2.18799	2.74731	3.18188	-0.703125	-0.590576	-2.02246	-1.02051	0
283.5	-11.8379	18.1208	2.34644	2.34155	2.62598	3.18774	-0.450195	-0.590576	-2.06543	-0.51001	0
284.5	-12.0332	17.9099	1.98096	1.92212	2.73413	3.18652	-0.744385	-0.607666	-2.50781	-0.359619	0
285.5	-11.926	17.6748	2.30786	2.05273	2.53394	3.21289	-0.716064	-0.554443	-2.82642	-0.702637	0
286.5	-11.7349	18.0889	2.53882	2.12939	2.5835	3.302	-0.445313	-0.489746	-2.27222	-0.27832	0
287.5	-12.0671	17.4749	2.12793	1.81689	2.2937	3.17627	-0.822021	-0.705566	-2.76318	-0.64502	0

## Sheet: Figure 3A CD1b-PE
Figure 3A: CD1b-PE Sensogram (upper)													Figure 3A: CD1b-PE Equilibrium curve (lower)
* values in blue italics are exluded data points from figure generation
Time [s]	200μM	100μM	50μM	25μM	12.5μM	6.25μM	3.125μM	1.56μM	0.78μM	0μM			Concentration [μM]	Response Units (RU)
11.5	-3.11802*	2.53351	-6.13277	-6.09135	-7.62447	-13.3048	4.58065	-7.96584	-1.70355	0			200	128	133
12.5	-7.23606*	-2.51459	-9.49337	-10.0988	-8.79366	-11.586	1.0107	-7.25734	-2.93951	0			100	99.6	96.2
13.5	-10.1122*	-8.08331	-10.5887	-9.69133	-8.89766	-11.2564	-0.875285	-7.79018	-0.970032	0			50	70.7	58.3
14.5	-12.7892*	-11.345	-11.5202	-11.7284	-10.4028	-11.336	-2.93815	-8.80617	-0.106262	0			25	51.8	44.8
15.5	-14.365*	-14.065	-13.6908	-13.9906	-13.9071	-13.4775	-2.50334	-8.39675	-2.35638	0			12.5	30.6	30.6
16.5	-18.2494*	-16.9807	-17.8208	-22.439	-19.9417	-13.5849	-3.22135	-8.80153	-5.57281	0			6.25	14.2	9.04
17.5	-19.0326*	-22.6259	-26.3535	-24.8948	-19.0581	-10.0755	-6.97917	-11.8613	-0.173523	0			3.125	9.03	4.59
18.5	-8.1052*	-17.9787	-16.0351	-14.1292	-8.85579	-10.5317	-5.19792	-10.0609	-3.2298	0			1.56	8.21	5.96
19.5	-3.77561*	-14.9877	-10.5411	-11.184	-5.67196	-8.16038	-4.56401	-7.17458	-4.51691	0			0.78	7.13	3
20.5	-3.62254*	-13.4839	-10.097	-10.8505	-4.1512	-5.40843	-4.28666	-6.34499	-3.62274	0			0	0	0
21.5	-5.97434*	-9.0318	-9.24385	-12.5617	-6.22225	-1.67283	-1.83891	-4.18471	-4.42474	0
22.5	-3.23252*	-3.6076	-4.61715	-7.11747	-2.44332	2.88808	1.4797	-1.82265	-0.116638	0					n=2
23.5	-0.0970253*	-0.591247	-0.562581	-0.819254	0.819865	3.15566	1.74581	-1.01247	0.770935	0
24.5	-0.874125*	-1.77643	-0.694539	-2.16374	0.00309	2.33022	1.20357	-1.11135	0.405945	0
25.5	0.340474*	-0.699036	-0.805501	-1.49809	0.295573	2.44948	1.08053	-0.990255	-0.507629	0
26.5	-0.144999*	-0.888	0.37736	-0.782267	1.434	2.22915	1.50789	-0.94753	0.195984	0
27.5	-0.412211*	-1.08234	-0.488729	-1.26213	1.58158	1.0104	0.937215	-1.79921	-0.471619	0
28.5	-0.877177*	-2.46893	-1.70235	-1.94804	0.72465	-0.559916	0.616536	-2.4601	-1.87787	0
29.5	-1.61741*	-3.28961	-2.74337	-3.55033	-0.623861	-1.49205	0.266439	-3.11489	-2.49506	0
30.5	-1.56956*	-1.56732	-2.5898	-2.17338	-0.440145	-0.87559	0.704061	-2.83315	-2.8548	0
31.5	-2.55296*	-1.29437	-3.13997	-1.55632	-0.206746	-0.649394	1.77584	-1.50625	-0.90802	0
32.5	-1.22788*	-1.16351	-2.50667	-3.48979	-0.722982	-0.418925	0.234456	-1.77846	-0.69928	0
33.5	1.03835*	0.58136	0.333781	-0.536051	-0.608358	-0.483744	-0.333903	-0.83315	-0.344665	0
34.5	0.622457*	0.00128	0.991984	0.16866	0.31193	0.360494	-0.112834	0.66685	0.937805	0
35.5	0.395894*	0.981872	1.16252	1.44222	0.76005	0.496724	0.512533	1.46678	0.513489	0
36.5	0.144307*	0.377991	0.725382	1.73238	0.368693	0.135762	0.291829	0.902812	-0.0154419	0
37.5	-0.973124*	-0.778992	-0.706991	0.682577	-0.109334	-0.0903117	-0.592082	-0.424825	-0.391907	0
38.5	0.509298*	-0.192688	-0.312093	0.815755	0.0836589	0.483419	-0.579142	-0.912862	-0.0458373	0
39.5	0.662862*	-0.818787	-0.0711263	0.339559	0.340373	0.197652	-1.51542	-0.77651	-0.647278	0
40.5	-0.160746*	-1.72321	-0.39974	1.2148	-0.0664876	0.706075	-1.86857	-0.329244	-0.388122	0
41.5	0.361348*	-0.629334	0.319987	3.56026	1.29313	0.824483	-0.375285	0.368144	0.988953	0
42.5	-1.0908*	-1.62799	-0.183675	3.78475	0.425334	0.474386	-0.928019	-0.203512	0.945862	0
43.5	-0.785014*	-0.558411	-0.700155	3.78084	-0.370809	0.642354	-0.476481	-0.438985	0.626404	0
44.5	-4.79283*	-1.73468	-10.8158	-1.08756	-14.5255	-1.81382	-4.25614	-5.4601	-1.63336	0
45.5	2.28066*	7.64862	2.30741	4.60616	-9.05001	0.674093	-3.62638	-6.0812	0.600647	0
46.5	-0.0778605*	4.84833	1.46757	3.83639	-8.8453	1.01626	-3.81547	-4.88942	0.10968	0
47.5	-1.29637*	3.68134	0.873698	3.75814	-7.93368	1.79201	-3.46122	-3.45852	0.649475	0
48.5	-3.28453*	8.78265	-0.456258	2.81722	-7.86202	0.669698	-3.57731	-2.83278	-0.0639038	0
49.5	23.2666*	49.8825	-0.451253	3.28902	-6.38985	1.13418	-1.52922	-1.73366	1.32916	0
50.5	92.8584*	85.7958	3.28617	10.4762	-5.69344	1.06618	-0.314005	-1.42971	1.18915	0
51.5	147.561*	116.212	23.6036	24.5087	-4.12801	3.39589	1.30758	-0.573385	2.76984	0
52.5	196.512*	144.689	44.0569	35.9034	-0.367635	5.76235	2.85079	-1.39614	2.49347	0
53.5	242.05*	171.805	62.0651	46.7893	7.74162	9.11037	4.55868	-0.489401	4.75494	0
54.5	282.453*	195.551	76.8887	57.0797	15.1387	11.8944	5.7286	-1.62685	5.68585	0
55.5	306.545*	203.126	93.1016	66.2364	24.5357	13.5366	6.60213	-1.38613	7.27997	0
56.5	247.765*	150.474	98.3257	61.3789	32.4106	14.1909	7.55123	-1.01125	6.66705	0
57.5	79.9162*	69.0201	58.7143	35.8565	27.9291	8.87209	5.65133	5.27574	4.56781	0
58.5	56.7398	56.3701	27.143	24.9898	11.7444	7.84206	4.69576	7.61802	4.84589	0
59.5	58.8908	56.1295	23.9262	24.2398	6.27616	8.16555	6.08333	4.68992	5.35809	0
60.5	66.11	59.3331	27.1407	26.5267	6.34416	9.10537	6.53499	3.42124	6.24945	0
61.5	75.1633	64.8947	32.5715	29.6301	10.0393	9.94509	7.29744	3.41294	6.80292	0
62.5	83.5752	67.9319	36.9429	32.2567	12.1598	10.3753	6.80709	3.33128	6.10773	0
63.5	91.5842	70.9412	41.2355	34.9976	15.0636	11.1574	7.52279	3.99742	6.66437	0
64.5	98.8041	74.7278	45.3589	37.8883	17.5441	11.9624	7.63839	4.59495	6.52643	0
65.5	103.812	75.8217	47.2359	38.1499	17.6995	11.7331	6.32503	3.54136	4.47125	0
66.5	109.193	78.1866	50.1929	39.2059	18.8442	11.1952	5.84261	2.95518	3.55255	0
67.5	114.644	80.8026	53.2727	41.4255	20.3644	11.0764	5.15951	3.3325	2.67853	0
68.5	119.419	83.6503	56.2414	42.5875	21.7903	11.7018	5.65682	3.64732	3.63739	0
69.5	122.743	85.6823	58.3599	44.5734	23.6238	12.232	6.14583	3.31419	3.79645	0
70.5	124.696	86.8544	59.3893	45.5877	24.8632	13.4987	6.81698	3.85594	4.25336	0
71.5	127.032	88.8626	61.2625	46.8894	26.5511	14.3991	7.82784	4.04417	4.94403	0
72.5	128.416	88.783	61.6012	46.5793	26.1528	14.1843	7.99703	4.05247	4.73163	0
73.5	129.572	89.7534	62.9527	46.5687	26.6051	13.9846	8.36495	4.23838	4.92218	0
74.5	130.843	90.6509	63.4175	47.4976	26.9051	13.6417	8.01412	3.4293	4.36505	0
75.5	131.617	91.0245	64.1504	47.5988	27.3058	13.7952	7.88216	3.42271	4.47955	0
76.5	131.488	91.1675	64.7696	47.4704	28.2657	13.1358	8.25411	3.75633	5.00299	0
77.5	132.636	92.1939	65.1717	48.2741	28.7631	13.4733	8.55977	4.00083	4.99164	0
78.5	133.328	93.2498	66.0953	48.7485	29.1735	14.2634	8.36263	4.5056	5.84052	0
79.5	134.733	94.3953	67.0374	49.6729	29.844	14.9928	9.22115	5.9	6.36395	0
80.5	135.383	94.051	66.5143	49.4781	29.2601	14.6526	8.52157	5.56175	5.84247	0
81.5	136.622	94.7619	67.2707	51.3723	30.2098	15.4353	9.40792	5.93785	6.8443	0
82.5	136.682	94.3455	66.7391	51.1234	28.8172	14.6381	8.7192	5.33909	5.87164	0
83.5	137.559	94.473	67.3896	52.0649	29.67	14.896	9.33224	5.52085	5.80451	0
84.5	137.181	95.1046	68.0605	52.0214	29.7419	15.176	9.34664	5.6594	5.92291	0
85.5	136.955	94.7158	68.0503	51.6949	29.7245	15.199	9.7441	5.90232	5.63214	0
86.5	136.81	95.1197	68.5489	51.3438	29.5988	14.8511	9.09517	5.89622	5.33356	0
87.5	136.93	94.9713	69.1957	51.1333	29.527	14.1951	8.67708	5.3806	4.79828	0
88.5	137.024	95.6287	69.351	50.8812	29.2151	14.474	8.61214	5.67894	5.47882	0
89.5	137.39	97.5341	70.6444	51.696	29.8437	14.6326	9.23678	6.18479	6.0799	0
90.5	137.1	98.1409	70.8653	51.5738	29.361	14.2728	9.48995	6.4293	6.89594	0
91.5	138.051	98.4904	70.5276	51.4096	29.4601	14.2162	9.93453	6.80357	7.84638	0
92.5	139.029	99.5894	71.2957	52.1125	31.5888	14.7089	10.344	7.85484	7.82294	0
93.5	138.408	98.7003	70.3562	50.612	31.3641	14.6369	9.74532	7.67967	6.90534	0
94.5	136.828	98.0579	69.9916	50.0191	30.4972	14.2901	9.22628	7.79112	6.86859	0
95.5	137.929	99.0131	70.398	51.3508	30.6515	14.1167	10.1556	7.5825	6.93549	0
96.5	138.088	99.0411	69.9772	51.5655	30.496	13.5392	8.76681	6.77061	5.53571	0
97.5	137.149	98.5685	68.4703	50.5512	29.1911	12.9479	8.38338	6.46214	5.42218	0
98.5	137.26	98.5021	67.639	50.7707	29.816	12.9884	8.39425	6.45591	5.21198	0
99.5	136.792	97.7104	67.7405	50.7633	29.3207	12.9925	8.13375	5.94383	5.12335	0
100.5	135.91	95.378	66.3374	49.5855	27.5039	12.5507	7.03292	5.03917	3.81513	0
101.5	137.011	94.4677	65.9543	49.2656	27.6661	13.1279	6.8669	4.76561	3.39276	0
102.5	137.585	94.0126	66.0401	48.84	26.9222	12.872	6.41964	4.18321	2.38532	0
103.5	139.508	96.8395	73.0257	44.6269	26.3025	12.7005	7.17	10.0586	-0.512267	0
104.5*	125.028*	80.746*	50.6142*	40.9857*	14.2775*	17.4988*	10.0174*	4.1439*	7.59845*	0*
105.5*	131.018*	87.8791*	60.034*	46.3961*	20.9637*	16.0724*	9.48104*	5.19114*	6.59833*	0*
106.5*	135.898*	92.3264*	65.3188*	49.4211*	25.2593*	16.0113*	9.1545*	6.68919*	6.77924*	0*
107.5	136.942	92.5577	66.5735	50.7732	27.345	14.489	8.94478	5.59544	5.95392	0
108.5	136.253	92.358	66.2167	50.0039	27.1598	13.8303	8.36959	5.3087	5.4682	0
109.5	136.96	92.6846	66.1906	50.1556	27.0458	12.8541	7.54903	4.10166	4.66559	0
110.5	135.751	91.6877	65.2019	49.7371	26.0679	12.1956	6.79769	3.20237	4.18146	0
111.5	121.734	85.6967	62.779	43.8911	23.9266	9.75893	6.6169	2.93174	3.23737	0
112.5	71.8529	58.5135	48.0804	33.4445	17.8144	6.69509	7.0118	1.7219	2.45844	0
113.5	26.303	29.8592	30.38	20.752	9.83866	3.85451	5.4172	0.515605	2.09784	0
114.5	-17.2336	1.80145	12.8173	9.45052	2.18095	0.43984	3.6014	-1.51662	2.65424	0
115.5	-58.1646	-22.2413	-2.31844	0.172933	-4.58565	-2.68418	0.602377	1.0836	0.32367	0
116.5	-52.0676	-23.8962	-9.087	6.66573	-6.32247	-1.16685	1.68966	0.75059	2.40387	0
117.5	72.9103	39.1188	24.2121	30.7983	9.07109	5.27712	5.73092	1.3856	6.08307	0
118.5	144.06	80.5458	57.3296	39.5328	20.9152	6.53969	5.54659	1.84922	5.22528	0
119.5	142.43	82.1342	58.1508	38.3645	20.7375	5.03615	4.42782	1.71177	3.35724	0
120.5	127.392	73.9252	52.1863	33.3311	16.748	4.43984	2.65841	0.87437	2.57025	0
121.5	111.342	63.4526	44.634	28.0055	12.6059	3.39858	1.94661	-0.0129592	1.4693	0
122.5	97.1452	54.8862	39.4161	24.7723	10.7747	3.13576	2.81185	0.320415	2.11359	0
123.5	82.6279	46.4838	32.9551	20.0731	7.52897	2.39016	1.63961	0.634502	1.68109	0
124.5	71.2002	40.0128	27.3202	17.2043	5.28471	0.629904	1.55941	0.017558	1.3244	0
125.5	60.6041	33.6158	22.7815	15.2152	4.4965	-0.212748	0.281332	0.971904	1.48419	0
126.5	52.6475	28.8212	20.357	13.6828	4.46012	-0.950907	0.394979	2.18565	0.776062	0
127.5	43.9745	25.1326	18.0898	13.8765	3.85893	-1.37754	1.53878	0.874614	0.975647	0
128.5	37.1493	22.4645	16.6108	12.7303	3.16081	-0.943217	0.494711	0.478495	0.895203	0
129.5	32.3228	20.0242	14.8713	12.9627	2.75761	-1.66538	0.937582	-0.0289509	0.95221	0
130.5	25.8581	16.2088	12.2602	11.8149	0.998821	-2.85838	0.0481776	-0.52065	0.0862432	0
131.5	20.5241	13.9642	10.48	9.74691	-0.139851	-3.10057	0.868856	0.16331	0.892518	0
132.5	17.4209	12.5381	9.80619	10.8391	-0.145711	-3.95359	1.1567	-0.567525	-0.087707	0
133.5	14.0667	11.8721	9.07341	9.22188	0.203166	-3.23448	1.5317	0.543071	0.955384	0
134.5	11.4779	11.3151	7.63469	9.08162	-0.322224	-3.62315	1.10677	0.224711	1.35956	0
135.5	12.5568	11.3017	8.30619	9.42611	1.51249	-4.15025	0.367269	-0.461324	0.556824	0
136.5	17.253	14.0818	12.5578	10.2789	4.0695	-2.89122	2.22078	0.865581	0.74823	0
137.5	17.0098	13.0296	10.9661	11.5633	4.106	-3.11961	2.66341	0.787211	1.07648	0
138.5	12.5382	10.4222	9.1309	8.51656	2.3162	-3.22557	1.7275	0.578959	0.812806	0
139.5	10.1276	8.76862	6.65495	7.19246	0.1851	-3.36766	1.42708	0.283305	0.155823	0
140.5	7.88051	6.81366	5.57243	6.77559	-0.37679	-3.07041	1.37057	0.358378	0.313172	0
141.5	6.88735	6.33234	4.90361	5.11727	-0.455769	-2.61802	1.18575	0.405497	0.489808	0
142.5	7.40139	6.38263	4.76945	6.47152	-0.262898	-2.6284	1.69027	0.417094	1.0506	0
143.5	3.41933	2.07037	1.87211	2.56942	-2.90828	-4.05796	-0.00382	-1.04458	0.466248	0
144.5	4.2831	3.36237	-0.0596511	3.53756	-2.57454	-4.48838	-0.92753	-0.747213	0.785096	0
145.5	5.81667	4.05841	2.39384	5.62459	-1.08785	-4.88413	-0.664714	-1.71865	0.665101	0
146.5	8.678	6.20416	4.06413	6.62496	-0.451497	-3.51451	-0.632243	-0.994771	1.11639	0
147.5	11.3104	9.11664	6.38285	9.04342	0.634807	-2.15599	1.09456	0.137554	1.06354	0
148.5	9.05532	8.8736	6.55815	8.43087	0.512492	-2.21775	1.93368	0.341777	0.86908	0
149.5	6.51772	6.85956	3.87846	7.32967	-0.954305	-3.09434	1.07235	-0.929341	0.241273	0
150.5	6.8417	6.94708	4.75859	8.86129	0.1226	-3.19663	1.53719	-1.11757	0.425232	0
151.5	6.69704	7.00873	4.84941	8.17257	0.381145	-2.86302	1.89534	-0.194844	1.29047	0
152.5	6.70986	8.44244	5.49406	9.24447	0.449992	-2.23106	3.58321	0.126567	1.78973	0
153.5	5.50173	6.81305	4.72026	9.11947	-0.00118	-1.72947	3.39644	-0.108296	1.60016	0
154.5	6.03542	6.97528	6.27275	10.4115	0.647746	-1.53453	3.58614	-0.460469	1.28351	0
155.5	6.2029	7.07013	8.02348	11.6223	0.771892	-0.972391	4.59237	0.649638	1.42365	0
156.5	4.57155	6.14972	7.38664	10.1667	-0.17281	-1.4221	4.49727	0.465923	1.12872	0
157.5	3.11318	5.47748	7.42961	9.62374	-0.741048	-0.816752	5.08248	1.2523	2.06928	0
158.5	2.04665	4.94476	6.12113	9.10189	-0.37032	-1.10008	4.55367	0.781718	2.83392	0
159.5	1.61281	5.12555	6.21012	7.74019	-0.713704	-0.634501	4.24386	2.58763	3.19135	0
160.5	1.65651	4.15729	5.02043	7.28048	-0.849202	-0.988383	4.70296	2.5399	2.94757	0
161.5	2.0757	4.3288	4.684	6.89766	-0.26949	-1.16184	4.25203	3.7368	3.1264	0
162.5	1.32326	3.73395	3.57975	6.27852	-1.24996	-1.80284	3.55904	2.61802	1.72919	0
163.5	1.45717	3.75836	4.10893	7.80733	-0.962972	-1.05638	3.55404	2.39769	1.61871	0

## Sheet: Figure 3A CD1b-PA
Figure 3A: CD1b-PA Sensogram (upper)														Figure 3A: CD1b-PA Equilibrium curve (lower)
* values in blue italics are exluded data points from figure generation
Time [s]	200μM	100μM	50μM	25μM	12.5μM	6.25M	3.125μM	1.56μM	0.78μM	0μM				Concentration [μM]	Response Units (RU)
8.5	-0.504093	-0.0305766	0.21065	-1.15491	-0.33904	-0.481383	-2.97669	-4.47832	-0.804918	0				200	217	226
9.5	-0.911122	-0.112593	-0.780363	-2.22249	-1.19645	-0.823958	0.164328	0.944351	-0.47484	0				100	198	207
10.5	-0.556446	0.0756551	0.0465871	-1.62055	-0.755452	-1.14194	-0.422021	-0.533783	-0.526812	0				50	171	179
11.5	-0.530262	-0.0887736	-0.24716	-1.68851	-0.12029	-1.30247	-0.773569	-0.912674	-0.686953	0				25	140	151
12.5	-0.639241	0.0424673	-2.73269	-4.06507	-2.01287	-3.37903	0.172919	0.0259857	-0.153353	0				12.5	111	121
13.5	-1.06932	-0.823927	1.17549	1.30798	1.24496	0.822526	0.786581	0.0560608	-0.515856	0				6.25	83.8	91.5
14.5	-0.323612	0.135836	0.704409	1.34156	0.675425	0.72722	0.365103	0.0615387	0.00446879	0				3.125	57.1	62.7
15.5	-0.204869	0.460451	-0.0483378	0.524378	-0.00348409	-0.109496	-0.587228	-0.461502	-0.077181	0				1.56	39.1	43.1
16.5	-0.392369	0.410448	-0.124891	0.884135	0.0832316	-0.0969991	-0.431375	-0.318542	-0.224062	0				0.78	15.5	18.1
17.5	0.0584066	0.84012	-0.000287883	0.576716	0.449229	0.176026	-0.0313965	-0.00996399	0.238432	0				0	0	0
18.5	-0.0439189	0.566698	-0.0998973	0.740779	0.143	-0.32669	-0.0813843	0.264664	0.0501689	0
19.5	0.318569	1.04795	0.0438558	0.713053	0.309016	0.0354167	-0.175119	0.523254	0.0954722	0						n=2
20.5	0.412685	0.763949	0.161409	0.113429	0.370722	0.206117	0.246741	0.738861	0.335691	0
21.5	-0.249012	0.495592	-0.27725	-0.361181	-0.240606	-0.45169	-0.0665375	0.182236	-0.22603	0
22.5	0.222469	0.354967	-0.425672	-0.292409	-0.478887	-0.399352	-0.143488	-0.100174	-0.340075	0
23.5	0.300594	0.48192	-0.133497	-0.293981	-0.149587	-0.219649	0.0733093	0.197464	-0.10219	0
24.5	-0.143147	0.0952169	-0.559263	-0.418981	-0.234731	-0.41223	-0.377466	-0.126343	-0.0912496	0
25.5	0.268963	-0.122373	-0.179197	-0.173284	-0.119893	-0.114974	-0.00248107	-0.0134735	0.241957	0
26.5	0.155681	-0.277433	-0.147535	-0.278356	0.0715129	-0.0766897	0.00925294	-0.262299	-0.141634	0
27.5	-0.0904124	-0.326658	-0.289732	-0.196325	-0.0175527	-0.103637	-0.128259	-0.598221	-0.217425	0
28.5	0.127163	-0.141508	0.00557149	0.27125	0.271907	0.237367	0.212363	0.0951233	0.256803	0
29.5	-0.184178	-0.151274	0.296587	0.126719	0.124232	0.0479136	-0.116144	-0.00253296	0.044691	0
30.5	0.10374	-0.0411051	0.436831	0.348597	0.204341	0.40886	0.0291657	0.145142	0.241575	0
31.5	-0.0779155	-0.104017	0.218462	0.332179	0.156657	0.563142	0.0186218	0.0900421	0.0298442	0
32.5	-0.202137	-0.0868357	0.0598623	0.33491	-0.094106	0.218614	0.0373749	0.0111389	-0.050234	0
33.5	-0.0974467	-0.203626	0.107515	0.100154	-0.063268	0.0858012	0.18775	0.265839	0.14897	0
34.5	-0.0857432	0.0455953	0.472368	0.25445	0.21136	0.279939	0.103766	0.128723	0.0712413	0
35.5	-0.0486186	-0.0184611	0.41495	0.246257	0.358622	-0.0634145	0.162772	-0.0126648	0.133757	0
36.5	-0.0954783	-0.364942	-0.0838755	-0.201787	-0.0132345	-0.0856618	-0.1466	-0.0657959	-0.0431997	0
37.5	-0.2916	-0.466123	-0.154585	-0.130712	0.169154	-0.0692739	-0.0970093	-0.0615234	-0.278368	0
38.5	-0.299794	-0.466123	-0.444441	-0.256093	-0.0847524	-0.303267	-0.465768	-0.479874	-0.221331	0
39.5	-0.412678	-0.129392	-0.600675	-0.339284	-0.214818	-0.304809	-0.357156	-0.329865	-0.224444	0
40.5	-0.582997	-0.419248	-0.64131	-0.567418	-0.465215	-0.23529	-0.613809	-0.592758	-0.507265	0
41.5	-0.177143	-0.294645	-0.366697	-0.357656	-0.210912	-0.0645894	-0.250528	-0.131042	-0.331484	0
42.5	-0.508763	-0.165724	-0.521376	-0.162725	-0.114415	-0.237609	-0.281366	-0.195099	-0.314287	0
43.5	-0.234165	0.0385763	-0.00848185	0.313441	0.218791	-0.100524	0.135809	0.0420074	0.0142192	0
44.5	-0.179493	0.211596	0.574709	0.258738	0.137919	0.444001	0.0483002	-0.215805	-0.0408651	0
45.5	-0.364643	-0.0602702	-0.0401286	-0.154531	-0.238256	0.0397196	-0.0915314	-0.195496	-0.017809	0
46.5	-0.405247	0.109667	0.287996	-0.144368	-0.280828	0.12996	-0.0442596	-0.363464	-0.1514	0
47.5	-0.178303	0.385836	0.42354	0.132579	0.198466	0.308076	0.0486969	-0.150955	-0.149065	0
48.5	0.0794942	14.3511	26.947	0.640391	-0.0780996	0.451036	-0.0466095	-0.253311	-0.302965	0
49.5	10.1479	215.328*	171.559*	54.7158	13.311	23.594	4.06785	-0.0556488	0.105238	0
50.5	257.055*	410.514*	289.065*	143.622*	69.159	63.0167	21.5706	1.56427	-2.24359	0
51.5	541.474*	531.834*	366.006*	197.378*	105.795*	87.803	34.494	-0.182602	-9.2647	0
52.5	737.733*	544.377*	302.585*	192.259*	123.134*	86.4928	38.5631	-5.10059	-17.7565	0
53.5	605.701*	199.283*	108.252*	100.72*	89.1875	46.3139	29.5768	16.2545	-5.08072	0
54.5	186.444	69.8854	70.2216	82.4466	75.2157	48.2956	34.2784	28.2881	8.97984	0
55.5	32.6444	71.8444	93.6017	95.0712	80.7989	62.4897	41.3679	28.692	13.2994	0
56.5	17.308	90.1038	110.061	107.151	87.9887	71.4741	47.3014	28.5924	13.9189	0
57.5	37.3131	108.857	122.38	114.861	94.2387	76.5471	50.5975	30.301	14.347	0
58.5	64.3236	125.694	132.82	121.641	98.7238	79.8838	53.453	33.2764	15.7376	0
59.5	90.0643	142.351	140.651	126.528	102.846	82.2975	55.5214	35.1522	16.3494	0
60.5	113.228	155.824	146.921	130.14	105.914	83.7952	56.8592	37.0096	16.347	0
61.5	131.985	165.401	151.993	133.833	108.443	85.2632	57.8339	38.2549	16.9732	0
62.5	147.366	172.578	156.206	136.261	110.559	86.4651	58.685	39.2935	17.4095	0
63.5	160.097	178.191	159.75	138.732	112.112	87.285	59.569	40.0334	17.5705	0
64.5	170.421	182.548	162.768	140.476	113.501	88.0151	60.2737	40.328	17.7244	0
65.5	179.103	186.112	165.315	141.625	114.619	88.6049	60.5268	40.6748	17.7931	0
66.5	186.398	188.886	167.336	142.947	115.409	89.044	60.7374	41.2686	17.824	0
67.5	192.236	191.635	169.559	144.401	116.441	89.8038	61.2921	41.7053	18.1166	0
68.5	197.255	194.002	171.18	145.177	117.229	90.0585	61.7295	41.8787	18.1865	0
69.5	201.301	195.802	172.141	145.883	117.496	90.1155	61.746	42.1189	17.956	0
70.5	204.66	197.381	173.087	146.691	117.631	90.5003	61.9089	42.2612	18.2209	0
71.5	207.658	199.024	173.993	147.354	118.344	90.8616	62.3381	42.5936	18.3662	0
72.5	209.751	199.894	174.595	147.784	118.384	90.8167	62.2393	42.274	18.1908	0
73.5	211.645	200.766	174.679	147.778	118.48	90.6495	62.2745	42.199	18.0267	0
74.5	213.244	201.737	175.072	148.276	118.841	91.0546	62.1764	42.3416	18.0134	0
75.5	215.155	202.671	175.745	148.635	119.08	91.3389	62.4862	42.5369	18.156	0
76.5	216.193	202.961	175.861	148.992	119.134	91.0436	62.3862	42.4451	18.0509	0
77.5	217.395	203.544	176.17	149.1	119.284	91.0132	62.437	42.6213	17.8037	0
78.5	218.589	204.109	176.833	149.522	119.73	91.3784	62.5991	42.8619	18.1806	0
79.5	219.703	204.56	177.147	149.76	119.721	91.6214	62.6858	43.0065	18.2795	0
80.5	220.33	204.459	177.16	149.835	119.743	91.2991	62.5378	42.7139	18.2189	0
81.5	221.046	204.796	177.458	150.064	120.07	91.2186	62.5542	42.5311	18.3732	0
82.5	221.828	205.154	177.513	150.312	120.308	91.3366	62.5862	42.5479	18.1154	0
83.5	222.378	205.461	177.603	150.542	120.272	91.3452	62.5698	42.8291	18.415	0
84.5	222.708	205.742	177.917	150.576	120.213	91.335	62.6389	42.8135	18.3744	0
85.5	223.212	206.028	178.001	150.581	120.196	91.403	62.5143	42.8287	18.2298	0
86.5	223.646	206.373	178.277	150.622	119.986	91.5421	62.8573	42.9619	18.4045	0
87.5	224.183	206.383	178.503	150.852	120.137	91.7233	62.967	43.1408	18.415	0
88.5	224.211	206.444	178.431	151.07	120.366	91.7753	62.8511	42.9361	18.265	0
89.5	224.63	206.776	178.604	150.992	120.305	91.6995	62.8569	43.0506	18.2443	0
90.5	224.957	206.944	178.416	151.042	120.513	91.6338	63.0444	42.9358	18.2767	0
91.5	225.233	206.823	178.537	150.915	120.536	91.669	62.6799	42.8088	17.9228	0
92.5	225.186	206.686	178.351	150.91	120.703	91.6342	62.7307	42.7834	18.2087	0
93.5	225.582	206.756	178.436	151.125	120.722	91.653	62.7542	43.0815	18.0892	0
94.5	225.806	206.765	178.465	151.18	120.648	91.619	63.005	42.9131	18.1115	0
95.5	225.627	206.806	178.758	151.404	120.65	91.6682	62.862	42.9635	18.1838	0
96.5	225.594	207.141	178.945	151.456	120.644	91.7061	62.6343	43.1967	18.1224	0
97.5	225.963	207.102	179.303	150.996	120.797	91.8924	62.8807	43.2643	18.2341	0
98.5	225.274	206.621	178.838	150.972	120.414	91.4268	62.5553	42.9194	17.872	0
99.5	225.522	206.335	178.873	151.558	120.933	91.6753	62.9241	43.2494	18.2154	0
100.5	225.955	207.226	179.244	151.318	120.922	91.9057	62.9761	43.6991	18.424	0
101.5	224.537	205.699	178.512	151.03	120.366	91.4444	62.1143	42.8959	17.8302	0
102.5	225.142	206.255	178.911	152.301	121.145	92.3018	63.0237	43.4807	18.6955	0
103.5	225.487	206.106	178.481	151.427	120.972	91.7253	62.9526	43.8448	19.1908	0
104.5	225.185	205.661	178.347	152.13	121.061	91.7905	62.5448	43.2451	18.4451	0
105.5	226.882	206.809	178.946	152.558	121.272	92.1514	63.0147	43.6549	18.84	0
106.5	226.627	207.463	178.846	151.986	121.182	91.9971	62.7319	43.4908	18.5283	0
107.5	226.135	206.924	178.352	152.187	121.052	91.9737	62.6448	43.3475	18.2681	0
108.5	227.313	207.216	175.049	146.118	120.834	91.4389	62.5085	43.3936	18.2505	0
109.5	111.691	136.669	103.45	94.6752	101.97	78.7393	57.2756	42.1658	18.2322	0
110.5	-169.382	-35.9985	1.05557	28.892	60.5918	50.5948	39.1819	33.7701	15.7283	0
111.5	-402.216*	-174.28*	-90.4245*	-31.8917*	20.7793	19.9772	20.1889	23.5623	12.6107	0
112.5	-419.637*	-158.88*	-8.29873*	55.8338	37.7614	38.0663	21.3354	19.8139	14.1033	0
113.5	128.971	143.053	151.739	135.349	91.0926	75.1674	44.6163	24.8967	17.9822	0
114.5	344.384	245.65	173.082	121.326	85.3332	61.6995	38.6909	23.383	9.46422	0
115.5	347.256	231.061	150.458	95.5513	66.4817	43.4081	26.4573	18.9248	4.49351	0
116.5	311.313*	207.48*	129.019*	78.7291*	54.1188	32.9796	20.7553	13.4006	1.99782	0
117.5	270.957*	182.989*	111.982*	68.9693*	47.3942	28.3788	18.2304	12.9475	1.84822	0
118.5	240.882*	157.073*	99.0556*	60.9103*	41.6508	25.419	16.6292	11.6315	2.67047	0
119.5	211.293	138.026	86.9095	53.0884	36.6824	22.3147	14.9046	10.1076	2.40954	0
120.5	183.044	120.439	75.5606	47.2244	32.0997	19.5417	12.846	8.73497	2.30835	0
121.5	161.143	105.457	67.1825	41.8576	28.0219	17.4018	11.1096	7.5006	1.93336	0
122.5	140.422	94.4007	59.0743	36.3447	24.7996	15.1655	9.42097	6.30022	1.85603	0
123.5	124.867	82.7866	52.156	31.9959	21.4758	13.2092	7.68775	5.36623	1.26851	0
124.5	112.28	74.6714	46.5622	28.2431	19.2758	12.0557	6.94088	4.87167	1.656	0
125.5	99.9522	66.1358	40.4634	24.8052	16.8211	10.2678	5.98072	3.97365	1.23804	0
126.5	91.885	58.9264	36.4927	22.3377	14.8258	9.29244	5.61666	3.65138	1.30952	0
127.5	82.7951	53.7667	32.9505	20.006	13.3582	8.28542	5.16003	3.32207	1.22163	0
128.5	74.7299	47.8155	29.8177	18.3779	12.1535	7.69402	4.87369	3.40567	1.23923	0
129.5	68.483	43.4741	26.9638	16.4947	11.102	6.92877	4.47877	3.26311	1.10602	0
130.5	61.0225	39.4944	23.99	14.6623	9.86488	6.03619	4.04792	2.93459	1.15524	0
131.5	55.867	34.6472	21.5071	13.4451	8.53831	5.54323	3.23893	2.30685	0.777494	0
132.5	51.6451	32.1007	19.663	12.0607	8.01214	5.12721	2.93777	2.476	0.879454	0
133.5	46.9561	29.4667	18.3251	11.4423	7.58401	4.78542	2.60767	2.54903	1.36383	0
134.5	43.6932	26.6694	16.8286	10.3111	6.88009	4.11002	2.47994	2.2252	1.30014	0
135.5	39.4045	24.7026	15.3884	9.63375	6.24182	3.369	2.09167	1.92599	0.870466	0
136.5	36.6549	22.4983	14.4962	9.12243	5.64105	3.37683	1.86317	1.96976	1.03415	0
137.5	34.7647	21.2284	13.8122	8.71891	5.24572	3.12644	1.64988	1.42638	0.741575	0
138.5	31.3721	19.1014	12.3727	7.3482	4.91798	2.47292	1.18111	1.40605	0.61891	0
139.5	28.958	17.3386	11.7759	6.87828	4.41213	2.35104	1.06354	1.1924	0.731016	0
140.5	26.7182	16.064	10.5997	6.06655	3.73088	1.75299	0.85845	1.00919	0.642729	0
141.5	25.3779	14.9276	10.1021	5.78062	3.60081	1.46355	0.795966	1.29669	0.668913	0
142.5	24.2506	14.1003	9.42822	5.56538	3.02893	1.50417	0.745566	1.08028	0.11891	0
143.5	22.1088	13.0792	8.43291	4.92047	2.92658	1.34323	0.522131	0.42012	0.044691	0
144.5	21.1877	12.1546	7.98722	4.43727	2.64846	1.08034	0.215491	0.446304	0.192747	0
145.5	20.6217	12.2522	8.65909	5.37165	2.85003	1.56941	0.72135	0.33342	0.150556	0
146.5	20.3658	11.9218	8.7415	5.54937	3.10667	1.86472	1.35065	0.235352	0.287657	0
147.5	19.0748	11.0018	8.22627	4.80914	2.88832	1.58855	0.825262	0.396698	0.249769	0
148.5	17.6865	10.2464	7.40634	4.52047	2.57893	1.29126	0.614706	0.0900421	-0.10454	0
149.5	16.783	9.66084	7.10871	4.48728	2.16371	1.06355	0.364325	0.0474854	-0.17679	0
150.5	16.3994	9.70302	7.28018	4.79939	2.24534	1.63738	0.690894	-0.109161	0.0314158	0
151.5	15.1154	8.90535	6.2079	3.82008	1.74612	0.981889	0.265875	-0.422836	-0.279543	0
152.5	14.8775	8.41434	5.6747	2.84938	1.52346	0.86432	0.339713	-0.229874	0.163435	0
153.5	13.4401	7.29795	4.60987	2.3193	0.880107	-0.17903	-0.658731	-0.537292	-0.250628	0
154.5	13.6248	7.65341	5.31807	3.09664	1.393	0.493623	-0.046228	-0.265427	-0.113512	0
155.5	13.392	7.57762	5.22431	3.29507	1.61018	0.659623	0.17916	-0.0841827	0.0325755	0
156.5	13.0705	7.54247	5.09464	3.37554	1.71447	0.786195	0.269003	-0.0107422	0.293913	0
157.5	12.6494	7.34326	4.89191	3.01852	1.58714	0.910417	0.268622	0.0131073	0.0579814	0
158.5	12.1674	7.06903	4.78955	3.27163	1.71955	0.672532	0.5698	0.0830231	0.166944	0
159.5	11.5455	6.69754	4.63175	3.04821	1.44456	0.785417	0.246756	-0.0755768	0.00602519	0
160.5	11.2846	6.33856	4.43994	2.84822	1.48948	0.53972	-0.109109	-0.194321	0.0185221	0
161.5	11.1369	6.34831	4.39462	2.9521	1.54338	0.747132	0.134634	0.0720825	0.294676	0
162.5	11.0381	6.12216	4.38603	2.64117	1.10119	0.622132	0.246741	-0.217758	0.371626	0
163.5	10.6037	6.01708	4.07823	2.52828	1.22737	0.631517	0.194403	-0.267365	0.0529002	0
164.5	10.3944	5.81435	4.14972	2.55641	0.951197	0.759248	0.344	-0.241989	0.0657786	0
165.5	10.2369	5.72293	3.85869	2.65914	1.03363	0.524873	0.185019	-0.372452	0.102507	0
166.5	9.71778	5.8288	3.77082	2.49899	0.880107	0.42331	0.149481	-0.311111	0.0704783	0
167.5	9.51936	5.65419	3.52197	2.36032	0.883631	0.710038	0.100256	-0.259552	0.0212535	0
168.5	9.13107	5.12622	3.79791	2.61665	0.900416	0.330812	0.00534669	-0.385727	0.1154	0
169.5	10.5042	7.1881	5.52838	4.69767	2.96957	3.02113	1.93902	-0.713379	0.0113352	0
170.5	3.73216	-0.0145548	-1.68138	-1.94062	-1.05912	-1.96817	-1.50309	-0.546661	-0.122103	0
171.5	2.37474	0.711062	0.217592	0.278041	-0.30396	-0.491698	-0.441858	-0.471588	-0.0635091	0
172.5	1.98832	0.861147	0.851519	0.848445	0.0173747	-0.0246572	0.0663513	-0.668549	-0.270083	0
173.5	1.57145	0.81122	0.798922	0.689372	-0.108495	0.0447856	0.0596985	-0.828934	-0.202425	0
174.5	1.72294	0.802309	1.22861	1.08953	0.22526	0.312211	0.164786	-0.50824	0.169447	0
175.5	1.44332	0.894808	1.36353	1.24163	0.180796	0.0632182	0.27674	-0.387299	0.118116	0
176.5	1.32872	0.719881	1.19831	1.06983	0.208537	0.0826731	0.121741	-0.882217	-0.106646	0
177.5	0.967861	0.712237	1.04941	1.02345	0.116511	0.0829936	0.21221	-0.64534	-0.0730459	0
178.5	0.726925	0.483477	0.925097	0.860713	0.0173747	-0.0402822	0.0729889	-0.687286	-0.135241	0
179.5	0.689571	0.592699	0.936586	0.757579	-0.0471547	-0.108962	-0.198648	-0.737305	0.00149333	0
180.5	0.791607	0.470354	0.991747	0.897273	0.223231	0.128938	-0.0117737	-0.721909	0.11656	0
181.5	0.564892	0.306688	0.833529	0.816096	0.110179	0.259324	0.200812	-0.697144	0.0138224	0
182.5	0.570843	0.531771	0.826204	0.898982	0.119471	0.182771	0.261267	-0.371811	0.46446	0
183.5	0.702083	0.62192	0.800814	0.989543	0.265727	0.136048	0.180808	-0.278	0.407194	0
184.5	0.865505	0.341051	0.768847	0.99882	0.310099	0.301576	0.342825	-0.307526	0.43524	0
185.5	0.528866	0.287462	0.457903	0.704753	0.287287	0.141496	0.116263	-0.334579	0.229994	0
186.5	0.670055	0.66231	0.806887	1.08358	0.40861	0.349397	0.484778	-0.080658	0.370146	0
187.5	0.389965	0.461443	0.620653	0.948909	0.205805	0.173387	0.116583	-0.31636	0.290464	0
188.5	0.117092	0.338259	0.337679	0.813594	-0.00989278	0.0947886	-0.0369965	-0.670563	-0.0634328	0
189.5	0.281688	0.303789	0.489321	0.971873	-0.066625	0.171662	0.0203308	-0.520035	0.162809	0
190.5	0.339123	0.438494	0.288942	0.855555	-0.156606	-0.0351247	0.150977	-0.242752	-0.00163472	0
191.5	-0.00564983	-0.130812	0.198382	0.556956	-0.105123	-0.00605672	-0.20083	-0.462204	-0.331713	0
192.5	-0.191197	-0.20651	0.399798	0.567729	-0.252233	-0.0758352	-0.218729	-0.829407	-0.335314	0
193.5	0.0110738	-0.0226878	0.260103	0.799922	-0.192785	0.087678	-0.0170837	-0.505417	-0.0503866	0
194.5	0.114818	0.201067	0.465654	0.606654	0.0148722	0.12581	0.0288605	-0.628769	-0.116243	0
195.5	-0.0669902	0.1234	0.495562	0.439448	-0.118184	0.0169688	-0.0277954	-0.534103	-0.272356	0
196.5	-0.308003	-0.0302714	0.222994	0.489924	-0.185293	-0.322555	-0.0877167	-0.605423	-0.103823	0
197.5	-0.210957	0.00833334	0.326662	0.666484	-0.195913	-0.329818	-0.0735718	-0.550034	0.00991618	0
198.5	-0.502674	-0.150648	0.283159	0.439143	-0.0928548	-0.64067	-0.265909	-0.894394	-0.428286	0
199.5	-0.280903	-0.281599	0.447283	0.377177	-0.0645192	-0.252166	-0.124506	-0.490265	-0.321184	0
200.5	-0.149876	0.134661	0.559786	0.69633	-0.0516866	0.0947886	0.0525269	-0.212997	-0.181093	0
201.5	0.0456807	0.163805	0.515032	0.699229	-0.207784	-0.239577	0.120108	-0.441345	-0.0222646	0
202.5	-0.239094	-0.194258	0.515963	0.318659	-0.208028	-0.461852	-0.17193	-0.547836	-0.195315	0
203.5	-0.304478	-0.344252	0.420641	0.279689	-0.384511	-0.471862	-0.256937	-0.489716	-0.155245	0
204.5	-0.284794	-0.0349406	0.360109	0.257044	-0.3906	-0.610976	-0.0895019	-0.49791	0.0939921	0
205.5	-0.439564	-0.270109	0.36455	0.340769	-0.269903	-0.807311	-0.162012	-0.739243	-0.238283	0
206.5	-0.249958	-0.180738	0.42618	0.180384	-0.418889	-0.520614	-0.253885	-0.530197	-0.204394	0
207.5	-0.521137	-0.107069	0.450487	0.44961	-0.174428	-0.67874	-0.274744	-0.541824	-0.0682088	0
208.5	-0.37862	-0.157453	0.626284	0.319926	-0.144033	-0.568023	-0.0773865	-0.458939	-0.112642	0
209.5	-0.424961	-0.294416	0.474474	0.18336	-0.540441	-0.67607	-0.190683	-0.783005	-0.12874	0
210.5	-0.285328	-0.0530833	0.53026	0.608439	-0.232702	-0.130675	-0.0656067	-0.593933	0.116011	0
211.5	-0.0522197	-0.245512	0.699312	0.633753	-0.0561574	-0.191771	-0.0682617	-0.566437	-0.0123464	0
212.5	-0.115345	-0.167524	0.474077	0.336634	-0.348104	-0.408172	-0.160608	-0.664719	-0.0832082	0
213.5	-0.382908	-0.256132	0.235735	0.21696	-0.329275	-0.536696	-0.356927	-0.659943	-0.239214	0
214.5	-0.153691	-0.0626811	0.277132	0.447199	-0.102392	-0.106063	-0.241296	-0.550095	0.145719	0
215.5	-0.546681	-0.0639323	-0.0963114	0.374522	-0.365835	-0.323104	-0.561853	-0.609253	-0.116091	0
216.5	-0.599873	-0.359327	0.0922872	0.23617	-0.232396	-0.460051	-0.65513	-0.668854	-0.122103	0
217.5	-0.474095	-0.122541	0.369005	0.472422	-0.315053	-0.240996	-0.352945	-0.661285	-0.0446035	0
218.5	-0.125096	-0.0148753	0.440661	0.857112	-0.154577	-0.0725545	-0.235986	-0.260574	0.39134	0
219.5	-0.188694	0.01639	0.353304	0.729151	-0.0621541	-0.0408315	-0.0912109	-0.324234	0.243589	0
220.5	-0.0421489	-0.0718363	0.605333	0.807643	-0.186391	-0.272414	-0.155222	-0.328156	0.165861	0
221.5	0.0712239	0.211779	0.563234	0.682582	0.0874583	-0.311995	-0.0884796	-0.405029	0.117826	0
222.5	-0.225422	0.231203	0.725573	0.687739	0.115168	-0.0835714	-0.0259949	-0.46402	0.267881	0
223.5	-0.273381	0.0849019	0.455263	0.77447	-0.0398153	-0.334807	-0.260278	-0.392044	0.26071	0
224.5	-0.14362	-0.151991	0.63283	0.725459	-0.161077	-0.243026	-0.192712	-0.379807	-0.00741781	0
225.5	-0.276509	-0.0812815	0.623461	0.559535	-0.00676473	-0.309035	0.0299591	-0.280106	0.264692	0
226.5	-0.418309	0.200594	0.385958	0.695628	0.0643107	-0.157012	0.145255	-0.343933	0.268125	0
227.5	-0.199345	0.232927	0.553377	0.683894	0.00876872	-0.299987	0.101416	-0.160583	0.226942	0
228.5	-0.0473674	0.0398122	0.50252	0.602732	-0.361852	-0.265212	-0.0394226	-0.311661	0.185942	0
229.5	-0.0704081	0.00747885	0.197847	0.702738	-0.265523	-0.313872	-0.162622	-0.313614	0.156721	0
230.5	-0.300099	-0.133619	0.163164	0.148753	-0.401296	-0.559966	-0.267313	-0.927277	0.0407084	0
231.5	-0.323536	-0.391813	0.128008	0.165248	-0.636052	-0.756286	-0.42254	-1.08455	0.0868815	0
232.5	-0.535496	-0.194792	0.229876	0.406871	-0.581777	-0.610061	-0.147714	-0.842056	0.013441	0
233.5	-0.404789	0.0941183	0.291353	0.476176	-0.454503	-0.560988	-0.0655151	-0.757599	0.0414866	0
234.5	-0.320103	-0.00478922	0.0222188	0.492655	-0.589422	-0.46318	0.023703	-0.575577	0.0940684	0
235.5	-0.313145	-0.179243	0.131365	0.313609	-0.471761	-0.553161	-0.186533	-0.768387	0.0507182	0
236.5	-0.210026	0.0778676	0.554628	0.497813	-0.352163	-0.148498	0.0557312	-0.534332	0.404447	0
237.5	-0.308872	-0.0846537	0.25696	0.308909	-0.599431	-0.574981	-0.210214	-0.833633	0.096403	0
238.5	-0.0714305	-0.104872	0.438082	0.697581	-0.447316	-0.318404	0.0248779	-0.607742	0.199003	0
239.5	-0.305332	-0.33737	0.518862	0.618357	-0.46848	-0.539275	-0.100916	-0.843765	0.058668	0
240.5	-0.242909	-0.239241	0.488772	0.603984	-0.361135	-0.463958	0.0274567	-0.717209	0.135008	0
241.5	-0.30634	-0.287046	0.523165	0.50236	-0.623784	-0.694106	-0.291055	-0.594772	0.303999	0
242.5	-0.280796	-0.292204	0.645968	0.29867	-0.540288	-0.394957	-0.187463	-0.789627	0.516722	0
243.5	-0.26807	-0.260649	0.612215	0.556575	-0.372854	-0.277785	0.131125	-0.65033	0.414533	0
244.5	-0.412525	-0.176206	0.472521	0.290461	-0.506307	-0.694106	0.0188507	-1.01456	0.198988	0
245.5	-0.0926249	0.0428487	0.567659	0.484675	-0.567098	-0.427016	-0.118036	-0.890503	0.207884	0
246.5	-0.307301	-0.357756	0.504	0.335078	-0.51708	-0.538405	-0.212717	-0.951599	-0.146166	0
247.5	-0.228611	-0.328855	0.467211	0.473673	-0.371129	-0.503554	-0.1327	-0.852524	0.209379	0
248.5	-0.22527	-0.170668	0.475252	0.41772	-0.662328	-0.677566	-0.0849853	-0.677063	0.166166	0
249.5	-0.329243	-0.232694	0.684237	0.457881	-0.924276	-0.435912	-0.0545898	-0.532303	0.100935	0
250.5	-0.24683	-0.274397	0.496508	0.398371	-2.22248	-0.443175	-0.23591	-0.552124	-0.0972616	0
251.5	-0.232609	-0.269712	0.163378	0.479838	-2.65264	0.0407267	-0.156931	-0.577606	0.143049	0
252.5	-0.0701793	-0.197767	0.278307	0.346018	-2.63529	-0.384032	-0.0535675	-0.576584	0.0900706	0
253.5	-0.194721	-0.645582	0.157915	0.3054	-2.72059	-0.560988	-0.253015	-0.712601	0.0375804	0
254.5	-0.25681	-0.464796	0.34128	0.298915	-2.68372	-0.598723	0.0517487	-0.715714	0.117658	0
255.5	-0.17574	-0.117994	0.332598	0.278437	-2.65037	-0.411849	0.100577	-0.822525	0.391325	0
256.5	-0.306584	-0.212995	0.404253	0.132273	-2.86107	-0.711913	0.0384735	-0.990967	0.0698527	0
257.5	-0.48589	-0.472547	0.326815	0.183131	-2.90052	-0.642943	0.0331482	-0.914169	-0.0309469	0
258.5	-0.374256	-0.435423	0.371813	0.506556	-3.03975	-0.702788	0.105643	-0.888397	0.0471171	0
259.5	-0.425572	-0.228697	0.486666	0.23234	-3.00356	-0.663482	0.236365	-0.862671	0.0697611	0
260.5	-0.341114	-0.233396	0.568224	0.292506	-2.77997	-0.394103	0.361365	-0.788315	0.158369	0
261.5	-0.498539	-0.336286	0.366671	0.30102	-2.90334	-0.567626	0.186194	-0.905106	-0.0698415	0
262.5	-0.325108	-0.159315	0.629793	0.457591	-2.77309	-0.309661	0.0966705	-0.640106	0.364378	0
263.5	-0.622456	-0.565428	0.239397	-0.125783	-3.03443	-0.680129	-0.245828	-1.07698	0.174452	0
264.5	-0.51659	-0.74658	0.263155	-0.0889028	-3.05146	-0.691375	-0.404504	-1.00784	-0.0355398	0
265.5	-0.31345	-0.225874	0.515108	0.463999	-2.90824	-0.231688	0.0699524	-0.871185	0.217359	0
266.5	-0.458851	-0.29878	0.421206	-0.0516408	-2.88451	-0.522872	-0.332864	-0.811508	0.101484	0
267.5	-0.447453	-0.410887	0.204241	0.0804698	-3.0327	-0.338408	-0.0335632	-0.677444	0.152357	0
268.5	-0.713551	-0.62628	0.268221	0.0200755	-3.20278	-0.662948	-0.428964	-1.0909	0.174208	0
269.5	-0.588627	-0.601118	0.213076	-0.0994466	-3.15577	-0.6799	-0.732721	-1.00784	0.219847	0
270.5	-0.725178	-0.604551	0.107378	-0.0967916	-3.10708	-0.660674	-0.585214	-0.898697	0.281172	0
271.5	-0.814945	-0.66284	0.108629	-0.0826467	-3.26833	-0.49536	-0.413095	-1.0208	0.320707	0
272.5	-0.698948	-0.495664	0.149782	-0.0554708	-3.23382	-0.666549	-0.460138	-1.03011	0.175917	0
273.5	-0.796437	-0.814878	-0.127943	-0.179464	-3.33536	-0.619903	-0.386545	-1.15918	0.0707682	0
274.5	-0.65807	-0.36659	0.0897847	0.16009	-3.0799	-0.462554	-0.43638	-0.973694	0.0313395	0
275.5	-0.830494	-0.517759	-0.0625437	0.341731	-3.04708	-0.721923	-0.745752	-0.942993	-0.0181905	0
276.5	-0.903874	-0.631056	0.29822	0.681559	-3.17983	-0.756164	-0.497247	-1.05629	0.204527	0
277.5	-0.767613	-0.450193	0.200655	0.364054	-3.03185	-0.808104	-0.434198	-0.904251	0.282026	0
278.5	-0.694477	-0.346601	0.20183	0.462413	-2.83248	-0.658019	-0.436151	-0.649719	0.331632	0
279.5	-0.478001	-0.405577	0.20299	0.62234	-2.6117	-0.447707	-0.339899	-0.694626	0.407026	0
280.5	-0.585804	-0.544157	0.0269033	0.212428	-2.93075	-0.773803	-0.334268	-0.970413	0.168608	0
281.5	-0.414875	-0.11363	0.19533	0.431864	-2.86966	-0.623183	-0.0660797	-0.866211	0.472883	0
282.5	-0.248478	-0.165892	0.332049	0.379527	-2.7631	-0.574431	-0.0374847	-0.759872	0.463514	0
283.5	-0.479786	-0.17761	0.366045	0.401332	-2.64591	-0.66278	0.21604	-0.662216	0.361647	0
284.5	-0.649403	-0.222135	0.359789	0.338603	-2.68918	-0.764113	0.101904	-0.666351	0.276014	0
285.5	-0.704258	-0.430815	0.298845	0.309611	-2.80662	-0.733733	-0.115686	-0.824493	-0.0546895	0
286.5	-0.510105	-0.203855	0.300341	0.30781	-2.89826	-0.440291	0.16503	-0.526276	0.216413	0
287.5	-0.688236	-0.448164	0.0486165	0.590388	-2.97904	-0.589278	0.0204071	-0.695419	0.458906	0

## Sheet: Figure 3A CD1b-PI
Figure 3A: CD1b-PI Sensogram (upper)																	Figure 3A: CD1b-PI Equilibrium curve (lower)
* values in blue italics are exluded data points from figure generation
Time [s]		100μM	50μM	25μM	12.5μM	6.25μM	3.125μM	1.56μM	0.78μM	0.4μM	0.2μM	0.1μM	0μM				Concentration [μM]	Response Units (RU)
8.5	-1.76947*	-0.324748*	-1.50925	-1.22087	-1.96652	-3.45555	-3.9323	-0.900208	-2.08001	-1.28666	0.289104	-2.56503	0				100	356	340.5
9.5	-0.242859*	1.09322*	0.21109	0.649984	0.437408	1.26796	2.56965	0.788147	1.02204	1.78304	1.15837	1.93582	0				50	281	261
10.5	-0.461853*	0.839071*	0.351837	0.171224	0.310577	0.610616	1.47676	0.759705	0.563426	1.23665	0.877848	1.01822	0				25	213	200
11.5	0.282166*	1.10885*	0.0681458	0.665975	0.621124	0.907491	2.0052	0.956116	1.31929	1.80098	0.705973	1.71304	0				12.5	154	146
12.5	0.435608*	0.239217*	0.411896	1.16475	2.58426	2.59841	4.02595	0.787292	3.03877	3.75374	0.659831	3.72757	0				6.25	106	99.5
13.5	-3.74518*	-0.0861003*	-0.172455	-0.204753	-1.89377	-2.31871	-1.24358	0.699524	-1.63042	-0.677897	-0.0905354	-1.44003	0				3.125	70	66.3
14.5	-2.98932*	-0.214152*	-0.39389	-0.501506	-1.21909	-1.7656	-0.708791	0.318298	-0.890432	-0.262736	-0.288533	-1.21384	0				1.56	48.6	45
15.5	-1.96979*	0.120931*	0.200958	0.440511	0.236237	0.410909	0.832591	0.464294	0.298167	0.573934	-0.157796	0.159576	0				0.78	33.8	32.5
16.5	-2.92096*	-0.552531*	-0.520477	-0.636027	-1.05588	-1.11912	-1.12249	-0.660217	-1.19353	-1.41691	-0.964437	-1.62827	0				0.4	22.3	21.7
17.5	-1.11505*	-0.0165203*	0.313507	0.408162	-0.0249939	-0.302348	-0.630666	-0.130554	-0.312673	-0.30363	0.288005	-0.526337	0				0.2	15.1	13.6
18.5	-1.78143*	-0.351359*	0.449005	-0.0383707	-0.207001	-0.118388	-0.340505	-0.459534	-0.7105	-0.167033	0.0550944	-0.470062	0				0.1	10.1	9.16
19.5	-0.534607*	-0.250529*	-0.116547	-0.389079	-0.16452	-0.755107	-0.443166	-0.762634	-0.612356	-0.265788	-0.448324	-0.471283	0				0.05	5.81	3.77
20.5	0.0254517*	0.193563*	0.240753	0.177572	0.030426	-0.0551554	0.0313212	0.0545044	0.0676982	0.0453695	-0.0390218	-0.0404968	0				0	0	0
21.5	-0.0818481*	-0.0536296*	0.324127	0.353963	0.140289	-0.017924	-0.15215	-0.147766	0.187327	0.0404866	-0.00728352	0.126373	0
22.5	0.0368042*	-0.308024*	0.049469	0.0987142	0.108063	-0.197367	-0.113942	-0.0935669	-0.103811	0.049764	-0.229696	0.0708313	0						n=2
23.5	-0.288147*	-0.401774*	-0.141205	-0.0519206	0.242462	-0.147319	-0.142873	-0.0391235	-0.390554	-0.13151	-0.317952	-0.0895691	0
24.5	-0.0994263*	0.0857747*	0.306915	0.0905355	0.483185	0.257345	0.308665	0.235046	-0.107595	0.056722	-0.140584	-0.0177917	0
25.5	1.09381*	0.149373*	0.482574	0.0374349	0.0639954	0.216329	0.238719	0.0568237	-0.0151876	0.137166	0.0472819	0.180695	0
26.5	0.874451*	0.376424*	0.185333	0.00581868	0.172638	0.208516	0.205638	0.47052	0.282908	0.165731	0.148112	0.0782776	0
27.5	0.297424*	0.334676*	0.13504	0.256673	0.339874	0.473043	0.225535	0.362488	0.423655	0.386556	0.403971	0.407745	0
28.5	0.0774536*	0.0635579*	-0.221283	-0.283244	-0.232391	0.29421	0.101634	0.132629	0.161814	-0.0356852	0.145793	-0.0389099	0
29.5	-0.0584106*	-0.195109*	-0.435638	-0.123454	-0.578583	0.0835164	-0.069753	0.019104	0.0927226	-0.0622966	0.33488	0.00564575	0
30.5	-1.34357*	0.00569659*	-0.80954	-0.173014	-0.605438	-0.360087	-0.189626	-0.288025	0.0133769	-0.386515	0.102824	-0.211517	0
31.5	-1.62494*	0.337728*	-0.774506	-0.0160319	-0.543427	-0.575053	-0.175222	-0.395081	-0.160451	-0.0592448	0.129679	-0.140839	0
32.5	-2.23224*	-0.319255*	-0.906097	-0.486003	-0.762909	-0.732402	-0.113942	-0.521912	-0.256032	-0.325602	-0.377279	-0.43454	0
33.5	-1.82294*	-0.337321*	-0.523285	0.13387	-0.405121	-0.650859	-0.27654	0.0200806	-0.0120137	-0.0233561	-0.132894	-0.300995	0
34.5	-1.51398*	-0.328288*	-0.560394	0.362386	-0.248871	-0.645732	0.0575663	0.245056	-0.135549	0.284139	-0.136678	0.0509338	0
35.5	-1.53925*	-0.192668*	-0.551971	0.243001	-0.351898	-0.412455	0.0491435	0.179626	-0.141897	0.21285	-0.343587	0.0628967	0
36.5	-1.40656*	-0.506388*	-0.568573	0.0244954	-0.363007	-0.76182	-0.0076192	0.17218	-0.406179	0.204427	-0.465169	-0.0256042	0
37.5	-1.93414*	-0.769328*	-0.545502	-0.0561931	-0.383636	-0.816874	-0.160817	0.0869751	-0.556814	-0.0244548	-0.620931	-0.31308	0
38.5	-1.37054*	-0.821208*	-0.906342	-0.451091	-0.598846	-0.939433	-0.241628	0.0363159	-0.774099	-0.233683	-0.551839	-0.450531	0
39.5	0.322083*	-0.444255*	-0.242767	-0.553996	0.00466919	-0.477275	-0.106008	0.155823	-0.208425	0.176717	-0.28658	-0.134491	0
40.5	0.440735*	-0.555949*	0.0232239	-0.237101	0.0558167	-0.37498	0.0426738	0.0722046	0.00519818	0.0193685	0.0879313	-0.192352	0
41.5	0.15448*	-0.370524*	-0.0415955	-0.177409	0.286285	-0.18162	0.128611	0.0100708	0.111766	0.25057	0.443766	0.115875	0
42.5	-0.365417*	-0.311442*	-0.0763855	0.225057	0.417999	0.0575155	-0.0353292	0.0303345	0.229075	0.14742	0.604045	0.0663147	0
43.5	-1.64862*	-0.754435*	-0.394257	-0.1309	-0.483246	-0.467631	-0.553762	-0.376282	-0.586965	-0.372843	-0.110799	-0.459076	0
44.5	-1.534*	-0.19047*	0.045929	0.208944	-0.0899353	0.258077	-0.00493371	0.141174	-0.104177	-0.205363	0.466349	-0.862396	0
45.5	-1.74042*	-0.481852*	0.0897522	-0.0402018	0.254181	0.735128	0.554881	-0.144592	-0.1303	1.52559	0.348551	-0.535736	0
46.5	-0.793152*	-0.395915*	-0.153656	0.599202	0.138336	0.789449	0.485301	-0.17157	-0.677907	3.17952	0.0626627	-0.621674	0
47.5	174.419*	0.673665*	3.48465	80.0312	1.24612	27.5141	12.5126	2.91364	-0.187673	14.3757	0.777018	-0.230927	0
48.5	1015.79*	109.678*	143.04	201.84	48.3394	75.5237	42.6291	17.8908	5.19111	24.3912	4.41801	-0.341644	0
49.5	1553.77*	437.79*	324.483	278.625	111.287	105.996	65.2904	33.8132	14.2962	31.4454	9.93278	0.122101	0
50.5	1861.57*	674.261*	445.651	332.354	152.226	125.207	81.5832	48.2409	23.7196	34.4674	16.0539	0.78299	0
51.5	568	842.621*	530.348	363.681	179.569	135.88	91.1591	58.8897	30.8188	33.7107	19.7735	1.27237	0
52.5	1603.67*	801.969*	448.496	229.36	175.271	107.931	78.2653	50.6774	32.1333	23.4884	18.3731	5.73758	0
53.5	568.606*	383.699*	231.979	145.138	109.562	71.1366	50.8994	35.3072	23.1755	15.1982	11.9571	7.61575	0
54.5	276.358	200.704	157.344	127.594	84.0832	61.0176	42.5197	29.6061	19.3969	13.7587	9.25163	4.81583	0
55.5	252.131	170.036	149.883	128.012	82.2527	60.1153	41.3065	28.846	18.7501	14.0499	8.47038	3.63736	0
56.5	254.624	172.551	153.183	128.278	83.0601	60.0945	41.1435	28.6827	18.854	13.728	7.55705	2.81973	0
57.5	265.354	182.257	158.432	128.798	84.9933	60.6563	41.2951	29.4902	19.0115	13.5897	7.43522	2.66275	0
58.5	278.636	196.693	164.049	130.37	86.8933	61.0161	41.3846	29.3472	18.7932	13.2264	7.58525	2.69009	0
59.5	294.141	210.187	169.936	132.612	88.7659	61.6089	41.8833	29.6779	18.7875	13.2852	7.82609	2.57596	0
60.5	301.459	220.728	175.332	134.819	90.6367	62.3601	42.7209	30.4	19.0552	13.619	8.01383	2.43277	0
61.5	311.19	228.198	179.824	137.165	92.2843	62.8578	42.7708	31.0057	19.3955	13.5611	8.48674	2.36734	0
62.5	319.313	235.203	183.59	139.13	93.9289	63.3921	42.7919	31.6077	19.8255	13.3115	8.44572	2.67081	0
63.5	323.688	241.13	186.65	140.446	95.1593	63.7819	43.2305	32.0291	19.661	13.3158	8.57072	2.73648	0
64.5	329.901	245.987	189.464	141.873	96.4535	64.2808	43.4638	31.9006	19.931	13.4635	8.7277	2.87552	0
65.5	334.37	250.158	191.808	142.618	97.1518	64.7624	43.9614	32.322	20.3895	13.7513	9.24137	3.11099	0
66.5	337.121	237.756	193.887	143.441	97.6632	65.2394	44.2209	32.4421	20.8845	13.7431	9.54496	3.37906	0
67.5	340.022	228.839	195.079	144.085	98.18	65.3093	44.654	32.3134	20.9134	14.0647	9.809	3.53726	0
68.5	344.229*	250.226	196.673	144.785	98.4903	65.6676	44.9718	32.5519	21.5924	14.2284	10.0442	3.68277	0
69.5	346.049*	256.391	197.101	145.009	98.8293	65.9105	44.7337	32.5792	21.4798	13.9889	10.2028	3.40494	0
70.5	346.861*	260.043	198.073	145.611	99.157	66.1675	44.956	32.5065	21.5056	14.3064	10.1149	3.56619	0
71.5	348.574*	261.114*	198.371	145.694	99.4789	66.0794	44.9862	32.6249	21.1923	14.244	9.59025	3.50418	0
72.5	350.57*	261.506*	199.02	145.787	99.6648	65.9883	44.8931	32.4753	21.4725	13.8186	9.62553	3.71512	0
73.5	355.01*	271.846*	199.128	145.643	99.8086	65.8427	44.8798	32.1631	21.2478	13.9787	9.49394	3.34171	0
74.5	362.367*	280.83*	199.525	146.32	99.6867	66.1109	44.8759	32.3776	21.3392	14.0087	9.39067	3.43692	0
75.5	352.396*	270.449*	199.558	147.273	99.9938	66.1426	44.9395	32.4861	21.3989	14.1552	9.73796	3.40018	0
76.5	345.581*	256.775*	199.496	147.394	100.048	66.0148	44.9967	32.8276	21.8076	13.8599	9.71611	3.44705	0
77.5	343.743*	250.978*	199.046	146.728	99.7071	65.9325	44.7955	32.5034	21.4533	13.8306	9.72941	3.36783	0
78.5	345.127*	255.416*	199.446	146.188	99.5805	65.9445	44.9525	32.3503	21.8181	13.9373	9.59233	3.76309	0
79.5	346.493*	257.098*	199.685	146.477	99.516	66.2344	45.2493	32.5179	21.833	14.0885	9.51701	3.74796	0
80.5	348.133	254.843*	199.716	146.241	99.5105	66.4582	45.236	32.6097	21.7651	14.1776	9.92192	4.20999	0
81.5	346.901	254.666*	199.814	146.261	99.5952	66.2117	44.9431	32.4549	21.7188	13.997	9.8516	3.62674	0
82.5	347.626	254.556*	199.793	146.408	99.2879	66.291	45.0158	32.1972	21.5549	14.1096	9.66496	3.63113	0
83.5	348.108	262.594*	199.731	146.743	99.4356	66.1668	45.0518	32.3089	21.7646	14.1053	9.63017	3.60062	0
84.5	347.711	266.164*	199.6	146.376	99.3535	66.354	44.8599	32.4249	21.7784	13.8349	9.75798	3.32095	0
85.5	348.237	261.655*	199.903	146.622	99.6886	66.4015	45.2181	32.4366	21.9736	14.0011	9.83451	3.67874	0
86.5	349.023	260.886*	199.7	146.53	99.5667	65.9343	45.0595	32.4666	21.6267	13.7415	9.93168	3.74234	0
87.5	349.479	262.012*	199.854	146.654	99.6407	66.2125	45.2557	32.2304	21.7166	13.8736	10.0037	3.70096	0
88.5	349.846	261.728*	199.673	146.544	99.5121	66.3302	44.7741	32.2034	22.0842	13.6101	10.0415	3.82205	0
89.5	348.611	260.86	199.719	146.625	99.1917	66.4278	44.8349	31.9045	22.054	13.2948	9.81413	3.71158	0
90.5	348.864	261.409	200.412	147.173	99.3573	66.9624	45.1033	32.1667	22.3424	13.7904	10.113	4.05496	0
91.5	351.64	260.585	200.121	146.963	99.3937	66.6679	45.1552	32.3885	22.5169	13.7891	9.92778	4.07449	0
92.5	352.098	259.747	200.119	146.732	99.2913	66.6765	45.2512	32.2294	22.1199	13.6595	9.81999	4.02676	0
93.5	351.862	259.708	199.82	146.878	99.1155	66.9214	45.3658	32.1761	22.3048	14.0466	9.52226	4.12674	0
94.5	351.647	260.046	199.952	146.764	99.4554	66.9855	45.2998	32.4799	22.281	14.3003	9.45671	4.09476	0
95.5	351.779	260.239	200.015	146.523	99.2231	66.4876	45.4029	32.2889	22.2927	13.6638	9.31877	4.05411	0
96.5	350.927	260.254	199.79	146.083	98.8921	65.7749	45.0485	32.346	21.6044	13.6208	8.87077	3.98465	0
97.5	353.47	260.495	199.59	145.597	98.9507	65.4691	45.1342	32.2576	21.2932	13.6502	8.61418	3.72916	0
98.5	354.216	260.622	199.841	145.603	99.1918	65.5879	45.1795	32.6558	21.3596	14.003	8.92826	3.80692	0
99.5	353.688	260.331	199.63	145.506	98.9356	65.5167	44.874	32.4671	21.2424	13.4842	8.89811	3.48575	0
100.5	354.072	259.95	200.045	145.899	99.2401	65.9011	44.6978	32.6467	21.6496	13.6732	9.19731	3.28958	0
101.5	354.836	259.783	199.513	145.905	99.4878	65.6234	44.5595	32.7155	21.5462	13.1423	8.85319	3.18655	0
102.5	355.505	260.311	200.266	146.489	99.687	66.2426	44.9377	33.1099	21.8953	13.9251	9.57072	3.61783	0
103.5	355.818	259.772	199.902	146.545	99.6391	66.4164	45.6837	33.1225	22.8459	14.6904	9.94181	4.68423	0
104.5	354.497	256.52	200.377	146.599	100.142	66.4245	45.2877	32.6486	22.697	14.015	10.0153	3.98135	0
105.5	355.703	258.169	200.988	146.906	100.114	67.0524	45.5682	33.0593	22.7482	14.3878	10.1809	4.31229	0
106.5	355.724	257.663	200.866	146.768	100.168	66.8871	45.6279	32.9835	22.5725	14.1897	10.3266	4.48026	0
107.5	356.263	257.599	200.706	146.573	100.512	66.8527	45.8947	32.9581	22.6771	14.2131	10.4219	4.55557	0
108.5	347.294	256.772	163.522	116.233	96.9492	64.0856	44.5061	30.0234	22.2186	14.1632	10.1845	4.37991	0
109.5	14.6752	141.346	22.724	30.5988	59.4954	42.7332	32.5631	20.2972	18.2264	12.8056	9.19938	4.07254	0
110.5	-488.32	-116.115	-100.055	-40.445	16.261	18.3328	17.7353	9.36322	12.1177	9.17867	6.67008	2.11697	0
111.5	-905.438	-329.053	-189.11	-82.2747	-19.343	-1.78477	5.17671	-2.03876	6.2353	7.48263	3.47819	1.14786	0
112.5	-829.089	-430.759	-9.00449	16.4554	-4.57236	9.94497	7.42427	7.25494	6.9001	5.25643	2.35392	-1.66977	0
113.5	16.488	-42.2037	119.274	75.5715	41.668	32.718	21.3142	17.1404	11.7431	6.81966	4.45439	0.543976	0
114.5	321.201	176.085	140.985	82.2766	54.8129	37.8544	24.6623	18.9515	13.0927	6.97176	5.74858	2.00772	0
115.5	325.289	206.999	127.686	75.807	51.5335	35.4276	23.1611	17.3757	12.3048	6.90011	5.72306	2.79984	0
116.5	281.222	192.712	111.914	66.5429	45.2156	31.1621	20.4412	14.994	11.0072	6.1064	5.0695	2.37088	0
117.5	239.113	168.759	97.7685	58.0382	39.7027	27.5624	18.1337	12.8482	9.69111	5.66622	4.36064	2.12283	0
118.5	196.658	147.492	83.2549	49.9637	34.5274	23.934	15.8564	11.1319	8.04353	4.84664	3.16288	1.51114	0
119.5	162.472	126.688	69.403	42.6305	29.8948	20.7241	13.3532	9.8869	6.75129	4.19356	2.37431	1.28653	0
120.5	136.08	107.222	58.5284	36.5199	26.0753	18.1178	11.7451	8.90765	5.84297	3.65279	1.97929	1.06461	0
121.5	113.724	92.5433	49.667	31.3872	22.8716	15.6605	10.5057	7.80743	5.14436	3.53853	1.64665	1.17642	0
122.5	95.7703	77.3354	41.5456	26.812	19.871	13.5518	8.96418	6.65997	4.50752	2.83577	0.992961	0.260284	0
123.5	78.4274	65.5952	34.3201	22.4243	16.8148	11.1851	7.38642	5.87689	3.42475	1.79232	0.636759	-0.413422	0
124.5	66.4294	55.833	29.9099	19.7413	15.1347	10.0413	6.4969	4.95648	3.41181	1.5931	0.878459	-0.231781	0
125.5	55.7411	45.8835	26.0998	17.3993	13.5332	8.60549	5.80134	4.32684	3.26692	1.36153	0.798869	-0.00997925	0
126.5	46.9636	44.1047	22.528	15.6796	12.2266	7.90664	5.23384	3.81195	3.06501	1.22249	0.808756	0.212677	0
127.5	40.472	39.8562	19.5561	13.6527	10.6405	7.0812	4.61885	3.35065	2.74543	1.4233	0.709025	0.279938	0
128.5	33.7618	34.2115	16.7893	11.612	9.29605	5.67446	3.73371	2.69403	2.25166	0.577474	0.114909	-0.0951843	0
129.5	28.3126	30.5697	14.6344	10.3253	8.29092	5.39174	3.65596	2.56073	2.13679	0.725911	0.241374	0.288849	0
130.5	25.6114	25.8521	12.3245	9.18856	6.93704	5.09572	3.00251	2.09711	2.0677	0.7264	0.121989	0.0782776	0
131.5	23.3146	22.8429	10.5901	8.07967	5.81485	4.31399	2.14472	1.89093	1.87275	0.402913	0.236003	0.0553284	0
132.5	21.6907	20.3842	9.22366	7.18355	4.98123	3.64296	1.55061	1.32257	1.31257	0.295858	0.188273	-0.582977	0
133.5	18.92	18.5455	7.6951	6.46798	4.34647	3.09755	1.64143	1.46552	1.50556	0.209554	0.408244	-0.765106	0
134.5	17.0728	18.0162	7.13309	5.76485	3.80118	3.05935	1.4842	0.956482	1.65913	0.0678304	0.351603	-0.695892	0
135.5	15.5002	16.5178	6.20999	5.42306	3.53311	2.87539	1.28767	0.886536	1.20014	0.00960284	0.391154	-0.215424	0
136.5	14.7602	15.7165	5.41104	5.08346	3.35025	2.83547	1.36457	0.832581	1.38435	0.353231	0.15153	-0.346771	0
137.5	13.9119	14.6826	4.79202	4.17061	2.82413	2.14443	0.887278	0.734924	0.702342	-0.428019	-0.162069	-0.910004	0
138.5	13.3266	12.1577	4.28848	3.59945	2.39676	1.66823	0.576731	0.492371	0.609812	-0.19755	-0.153158	-1.05258	0
139.5	12.8099	11.4901	4.34354	3.38741	2.34756	1.92373	0.876658	0.677185	1.04927	0.177572	-0.0320638	-0.486908	0
140.5	12.3727	10.7244	4.19949	2.90426	2.2941	2.0945	0.891551	0.759705	1.12593	0.361898	-0.141805	-0.561127	0
141.5	11.67	10.5029	4.02322	2.72567	2.19827	1.73501	0.503245	0.520935	0.782054	0.0634359	-0.491414	-0.618622	0
142.5	10.8493	9.96358	3.6326	2.47298	2.26724	1.20705	0.240061	0.368591	0.600047	-0.0864665	-0.57015	-0.738861	0
143.5	10.0182	9.43148	3.68228	2.13131	2.68985	0.707418	0.324046	0.59613	0.936473	0.213949	-0.126058	-0.378998	0
144.5	10.3727	10.4784	4.34464	2.71517	3.59793	1.657	1.03559	0.969421	1.66108	0.993123	0.521159	0.645416	0
145.5	9.12946	9.47213	3.73843	2.52694	2.68594	0.947164	-0.155324	0.600647	0.701243	-0.623332	-0.0519612	-0.863495	0
146.5	8.14935	9.06148	3.75723	2.50155	2.89603	1.03982	0.04304	0.532288	0.991526	-0.708415	0.290324	-0.911102	0
147.5	7.83258	8.92171	3.18851	2.04598	2.50845	0.894063	-0.0912374	0.299866	0.784129	-0.0658366	0.191935	-0.449432	0
148.5	7.39655	8.40999	3.25809	2.17269	2.33902	0.72109	0.306712	0.165466	0.419261	-0.210002	0.239909	-0.618866	0
149.5	6.95514	8.37313	3.15286	2.02645	2.25687	0.780416	0.238352	0.175598	0.394236	-0.0701091	-0.0109456	-0.475677	0
150.5	6.90521	7.3503	2.70364	1.88631	1.81558	0.266011	-0.431814	0.158386	0.233226	-0.634562	-0.411214	-1.58371	0
151.5	7.6076	7.48348	2.46426	1.56759	1.86722	0.355489	-0.0518086	0.11322	0.417308	-0.408	-0.0104573	-1.00803	0
152.5	8.28961	8.0682	2.62552	1.64522	2.45547	1.07534	0.776683	0.398254	1.16572	0.706868	0.995036	0.0209045	0
153.5	7.88544	7.66439	2.10416	1.47933	1.71182	0.76296	0.306101	0.0182495	0.843211	0.626912	0.376383	-0.00131226	0
154.5	7.07367	7.70809	2.21463	1.243	1.39493	0.599141	0.254466	0.436951	0.568919	0.342733	0.496623	-0.301605	0
155.5	6.84747	7.49349	1.84464	0.952718	1.54166	0.592916	0.0224101	0.0892944	0.314524	-0.0255534	0.397013	-0.749481	0
156.5	6.16852	7.29281	1.77921	1.11678	1.58353	0.453023	0.030955	-0.0122681	0.520823	0.081014	0.828654	-0.434906	0
157.5	5.492	7.27559	1.77371	1.15548	1.20901	0.340963	0.0713603	0.200256	0.510813	0.235433	0.444621	-0.279877	0
158.5	4.83575	7.19637	1.6033	0.987874	1.35892	0.69692	-0.141286	0.102966	0.71345	0.325521	0.535685	-0.619354	0
159.5	4.0556	7.34591	1.40286	1.02218	1.30191	0.84255	-0.178396	-0.0479126	0.633738	-0.1038	0.423136	-0.601044	0
160.5	3.88324	7.31698	1.78799	1.08577	1.26126	1.08108	-0.117116	-0.0165405	0.975901	0.196248	0.881266	-0.192841	0
161.5	3.60565	7.02254	1.59988	1.12301	1.07034	0.653951	-0.0571797	-0.415344	0.684153	0.0904134	0.440348	-0.164154	0
162.5	3.97052	6.61434	1.34402	1.23324	1.09256	0.623067	0.0896708	-0.176941	0.718577	0.296346	0.522746	-0.0235291	0
163.5	3.64191	6.26742	1.21548	1.01717	0.754303	0.419942	0.27241	-0.545349	0.333811	0.229085	0.115397	-0.364594	0
164.5	3.54266	5.97274	1.38565	0.91512	0.92923	0.176046	0.0860087	-0.272034	0.764475	0.339559	-0.36556	-0.370575	0
165.5	3.20221	5.29757	0.983795	0.250081	0.304352	-0.0667521	0.060374	-0.54657	0.438426	-0.0646159	-0.924032	-0.561127	0
166.5	2.87238	4.65487	0.861115	0.0823568	-0.152802	-0.548075	-0.212331	-0.44342	-0.0636495	-0.050944	-0.732869	-0.566986	0
167.5	2.65521	4.39119	0.899323	0.105794	0.133209	-0.87498	-0.0631612	-0.218445	-0.455373	-0.0963542	-0.620199	-0.658295	0
168.5	3.29657	4.68819	1.56558	0.678548	0.825958	-0.341166	-0.388601	-0.379211	-0.038503	0.395101	-0.48055	-0.79245	0
169.5	0.0786743	3.5887	0.445221	0.16451	-0.583099	-0.983989	-1.14861	-1.33026	-1.17388	-2.59281	-1.66402	-2.5676	0
170.5	-0.478577	3.58016	1.14761	0.150228	1.91995	0.353536	0.814769	0.316101	0.387278	1.83602	0.448649	1.12076	0
171.5	-4.03668	2.62215	0.890289	0.271688	0.997589	-0.254496	0.088206	-0.0787964	0.133982	0.971517	-0.0163167	0.107574	0
172.5	-6.83453	1.80062	0.69632	-0.0524089	0.752594	-0.478739	0.135325	-0.0298462	0.233714	0.531453	-0.0922444	-0.0133972	0
173.5	-8.40411	0.853353	0.0794983	-0.566325	0.191437	-0.729228	0.0675761	-0.0177612	0.0498759	-0.0443522	-0.291463	-0.288055	0
174.5	-8.39545	0.615072	-0.128632	-0.250773	0.085968	-0.339823	0.174998	-0.0929565	0.0237529	0.281331	0.13798	-0.436127	0
175.5	-8.47345	0.211507	-0.00204468	-0.303752	0.00454712	-0.586039	-0.0896505	0.0513306	-0.0584005	0.201253	0.0760905	-0.345428	0
176.5	-8.8045	0.105672	0.07547	-0.560588	0.366364	-0.681498	-0.0822042	0.274841	-0.0289815	0.376546	0.00467938	-0.453705	0
177.5	-6.43463	-0.126017	0.0735168	-0.571696	0.179718	-0.686625	0.0841777	0.196594	-0.194387	0.797567	0.135295	-0.394623	0
178.5	-0.448792	-0.149211	0.0514221	-0.383341	-0.0972595	-0.999613	0.0299785	-0.263489	-0.318044	0.541341	0.486369	-0.448334	0
179.5	-0.428528	-0.324992	-0.190277	-0.399089	-0.04599	-0.844584	0.248362	-0.0811157	0.0731913	0.79891	0.500163	-0.502289	0
180.5	-1.08234	-0.45402	-0.288177	-0.614421	0.274567	-0.762675	-0.145437	0.13739	0.0193583	0.781576	0.501994	-0.552582	0
181.5	-1.29352	-0.796427	-0.76474	-0.877604	-0.24826	-0.995707	-0.133352	-0.190002	-0.495046	0.769124	0.426188	-0.56955	0
182.5	-1.39777	-0.826335	-0.660126	-0.728312	-0.13327	-0.849711	-0.12969	-0.210022	-0.281057	0.759115	0.199626	-0.359589	0
183.5	-1.66205	-0.814982	-0.651581	-1.00456	-0.223114	-0.700175	-0.0829366	0.129578	-0.163991	0.948324	0.425822	-0.450775	0
184.5	-1.47125	-0.982218	-0.702972	-0.521891	-0.0287781	-0.503276	-0.110647	0.166687	-0.156911	1.0085	0.574259	-0.163422	0
185.5	-1.57318	-1.1464	-0.774872	-0.861003	-0.407074	-0.425883	-0.201589	-0.204895	0.193553	0.976644	0.528727	-0.181732	0
186.5	-2.14471	-1.18107	-0.851776	-0.970744	-0.387787	-0.849223	-0.261159	-0.382751	0.0806376	0.736165	0.382243	-0.446625	0
187.5	-2.48895	-0.794108	-0.628387	-0.898478	-0.0287781	-0.759867	-0.0609639	-0.407043	0.138865	0.753377	0.695841	-0.0852966	0
188.5	-2.9129	-1.04008	-1.09946	-1.2277	-0.201996	-1.12547	-0.241872	-0.631897	-0.115896	0.656453	0.360514	-0.547455	0
189.5	-2.95282	-1.11601	-1.36581	-1.32438	-0.290375	-1.14085	-0.144704	-0.599548	-0.0892843	0.503743	0.0828043	-0.604706	0
190.5	-2.61993	-0.734416	-0.937225	-1.13615	0.0292053	-0.490458	0.152049	-0.364075	0.194041	0.962117	0.435832	-0.206757	0
191.5	-2.58563	-0.706095	-1.04733	-1.11808	-0.12265	-0.414408	0.10908	-0.437439	0.220042	1.17049	0.595744	-0.351288	0
192.5	-2.63568	-0.782511	-0.604218	-0.833293	-0.101288	-0.570048	0.00385535	-0.421936	0.272776	1.13094	0.503092	-0.22995	0
193.5	-2.34076	-0.558268	-0.490326	-0.787883	0.0163879	-0.364604	0.111521	-0.258728	0.785716	1.4919	0.819987	0.157867	0
194.5	-2.65582	-0.766764	-0.723724	-1.21611	-0.108124	-0.591288	-0.0699972	-0.606018	0.80366	1.19259	0.539958	0.190094	0
195.5	-3.23773	-1.1884	-0.797211	-1.33586	-0.390961	-0.556376	-0.0109152	-0.489929	0.529856	1.17769	0.121867	-0.00619507	0
196.5	-3.22089	-1.23661	-0.382416	-0.868327	-0.344208	-0.779521	-0.0396017	-0.625916	0.298533	1.48299	0.0671793	0.373077	0
197.5	-3.30389	-1.18376	-0.735077	-1.31169	-0.414032	-0.98411	-0.188772	-0.664124	0.202952	1.22664	0.0174967	-0.0591736	0
198.5	-2.45087	-1.56596	-0.930023	-1.53056	-0.328827	-0.964823	-0.0563253	-0.967224	-0.0846456	0.862752	0.0953776	-0.181976	0
199.5	-3.35248	-1.88102	-1.02206	-1.7946	-0.324799	-1.40855	-0.221242	-0.801086	-0.290456	1.10079	0.00712073	-0.0464783	0
200.5	-3.42474	-1.74906	-1.10275	-1.96574	-0.42868	-1.41441	-0.179372	-0.686096	-0.203176	0.938192	-0.000935912	-0.423065	0
201.5	-3.49799	-1.94816	-1.43027	-2.15165	-0.488373	-1.39891	-0.296193	-0.801575	-0.220876	0.852865	0.0027262	-0.921112	0
202.5	-3.8089	-2.07499	-1.19394	-2.01396	-0.520599	-1.48777	-0.299245	-0.787903	-0.573049	0.797933	-0.442098	-0.723236	0
203.5	-3.63666	-1.84367	-0.969086	-1.61808	-0.563202	-1.3574	-0.552297	-0.551208	-0.465261	0.798177	-0.165853	-0.598969	0
204.5	-3.27545	-1.78153	-1.27927	-1.64787	-0.436859	-1.48326	-0.35613	-0.664124	-0.53301	0.624227	-0.303182	-0.553436	0
205.5	-2.94025	-1.71928	-0.682831	-1.60624	-0.297577	-1.01866	-0.218557	-0.325745	-0.167653	0.969442	0.171916	-0.328217	0
206.5	-2.86212	-1.72526	-0.100677	-1.08525	0.0205383	-0.965556	0.101267	-0.402527	-0.0761007	1.52169	0.410319	0.108063	0
207.5	-2.76874	-1.50431	-0.345795	-1.1945	0.173248	-0.970927	-0.080129	-0.0637817	0.107493	1.18844	0.318034	0.0746155	0
208.5	-2.99677	-1.40458	-0.529266	-1.37211	-0.0225525	-1.25242	-0.139211	-0.583435	-0.0303243	1.43636	0.131022	-0.20639	0
209.5	-3.18231	-1.83232	-1.15549	-1.76811	-0.594696	-1.53807	-0.131521	-0.790955	-0.483571	1.27511	0.216105	-0.370331	0
210.5	-3.15009	-1.84806	-1.01364	-1.51835	-0.523163	-1.21275	-0.0223898	-0.807678	-0.323659	1.19991	-0.124105	-0.363373	0
211.5	-3.13116	-1.60075	-1.02292	-1.32841	-0.331268	-1.15904	-0.0494894	-0.784485	-0.140066	0.958944	-0.072225	-0.384125	0
212.5	-3.10883	-1.67265	-1.05478	-1.5297	-0.085907	-1.0438	0.12031	-0.782288	-0.10674	1.03219	0.0826823	-0.37619	0
213.5	-2.70966	-1.56681	-0.97226	-1.32694	-0.336151	-0.988261	0.252513	-0.615417	0.279124	1.46016	0.329264	-0.243378	0
214.5	-3.1369	-1.47795	-0.630463	-1.23478	-0.265594	-1.07176	0.0668436	-0.50592	0.325999	1.32442	0.37443	-0.189423	0
215.5	-2.87262	-1.25492	-0.597137	-1.0203	0.12442	-0.926005	0.177317	-0.298401	0.497264	1.40279	0.708781	-0.102264	0
216.5	-3.16974	-1.69621	-1.25351	-1.57328	-0.566986	-1.52854	-0.105886	-1.05206	-0.298147	1.11605	0.184977	-0.468231	0
217.5	-3.02533	-1.66764	-1.21066	-1.32597	-0.580536	-1.28038	0.24531	-0.95575	0.0659891	1.25545	0.344523	-0.325287	0
218.5	-3.13763	-1.71696	-1.33017	-1.18815	-0.37973	-1.24278	0.198924	-0.508972	0.319041	1.51241	0.394572	-0.561981	0
219.5	-3.32355	-1.65519	-1.39902	-1.39054	-0.716034	-1.15184	0.377146	-0.747009	0.10493	1.16866	0.494914	-0.532684	0
220.5	-3.24457	-1.41813	-1.03232	-1.24198	-0.634247	-1.1566	0.54365	-0.847473	0.299876	1.19503	0.525187	-0.444916	0
221.5	-3.39191	-1.80021	-1.42636	-1.75407	-0.662689	-1.55613	0.266307	-0.901672	-0.0776876	0.718831	0.268229	-0.495819	0
222.5	-3.80878	-1.85099	-1.67294	-1.77616	-0.842865	-1.68467	-0.206838	-1.20001	-0.340505	0.76534	0.350138	-0.973602	0
223.5	-3.57672	-1.67912	-1.79843	-1.62321	-0.592865	-1.78416	-0.244192	-1.2785	-0.469167	0.738851	0.529582	-0.835785	0
224.5	-3.52997	-1.74565	-1.40829	-1.47477	-0.37973	-1.32908	-0.0676779	-1.07697	0.0260721	1.00435	0.948527	-0.524506	0
225.5	-3.6955	-1.6425	-1.39157	-1.53825	-0.315643	-1.34568	-0.117727	-1.08661	0.0664774	0.987142	0.789714	-0.597626	0
226.5	-3.73492	-1.77482	-1.3226	-1.57414	-0.146942	-1.30247	-0.153982	-0.805725	-0.0358175	0.739827	0.781779	-0.660126	0
227.5	-3.93756	-1.88395	-1.41721	-1.71427	-0.361908	-1.19273	-0.318654	-1.05853	-0.00554407	0.719198	0.905802	-0.610931	0
228.5	-3.84723	-1.82182	-1.14243	-1.75883	-0.198578	-1.10105	-0.182058	-1.05927	-0.172658	0.774984	0.839885	-0.526703	0
229.5	-4.15631	-2.14176	-1.53342	-1.99845	-0.670258	-1.37083	-0.533986	-1.18207	-0.514699	0.498006	0.517009	-0.838959	0
230.5	-4.07526	-1.98966	-1.54587	-1.9943	-0.832245	-1.5233	-0.636037	-1.10162	-0.309499	0.687825	0.508097	-0.827728	0
231.5	-3.86493	-1.93803	-1.46066	-1.70597	-0.624725	-1.41673	-0.403859	-0.936096	-0.0513204	0.871907	0.421183	-0.320892	0
232.5	-4.34454	-2.05168	-1.5986	-1.804	-0.827606	-1.37913	-0.45989	-1.05414	-0.291799	0.947225	0.0383708	-0.358246	0
233.5	-4.3941	-2.35563	-1.76035	-2.14018	-1.30832	-1.66856	-0.725637	-1.27765	-0.76299	0.58846	-0.48995	-0.758759	0
234.5	-4.35236	-2.30693	-1.96884	-2.22233	-1.21286	-1.84165	-0.388723	-1.06598	-0.609792	0.69283	-0.203939	-0.455414	0
235.5	-4.39105	-2.34123	-1.63303	-2.20243	-1.01474	-1.90855	-0.380666	-1.23627	-0.636892	0.709798	0.1486	-0.631195	0
236.5	-4.46613	-2.60392	-1.55649	-2.45719	-1.36032	-1.96043	-0.216115	-1.27008	-0.68633	0.71285	0.209269	-0.80661	0
237.5	-4.38104	-2.52934	-1.75192	-2.03678	-1.10654	-1.90269	-0.288137	-1.43524	-0.513479	0.883016	0.241496	-0.755219	0
238.5	-4.37042	-2.46257	-1.8613	-2.13969	-1.17697	-2.11546	-0.580739	-1.50958	-0.937673	0.801839	0.229289	-0.995209	0
239.5	-4.6087	-2.39469	-1.67538	-2.37162	-1.11484	-2.33592	-0.661916	-1.4942	-0.708791	0.508504	-0.00899243	-1.15427	0
240.5	-4.74823	-2.84086	-1.94162	-2.804	-1.45786	-2.44993	-0.976491	-1.34491	-0.89153	0.180257	-0.18868	-1.38022	0
241.5	-4.59125	-2.43998	-1.66916	-2.41386	-1.24887	-2.22422	-0.937063	-1.35858	-0.889821	0.227132	-0.0836995	-1.0062	0
242.5	-4.31891	-2.033	-1.51205	-2.04875	-0.980316	-1.86997	-0.628347	-0.764099	-0.366262	0.469564	0.405558	-0.556122	0
243.5	-4.57233	-2.11637	-1.34763	-2.03581	-0.603485	-1.79612	-0.489675	-1.31537	-0.579641	0.245931	0.37089	-0.86264	0
244.5	-4.47235	-2.11882	-1.2778	-1.89884	-0.714935	-1.76939	-0.427419	-1.07025	-0.376394	0.613485	0.305094	-0.670868	0
245.5	-4.66498	-2.33708	-1.41122	-1.94499	-0.704071	-1.65757	-0.546316	-1.05548	-0.625783	0.876546	0.269938	-0.633148	0
246.5	-4.4931	-2.42924	-0.996185	-2.18229	-0.560272	-1.79307	-0.93926	-0.992737	-0.74468	0.583455	0.298381	-0.6185	0
247.5	-4.52875	-1.95231	-0.910004	-2.02226	-0.523651	-1.3087	-0.562673	-0.77887	-0.366384	0.708577	0.224406	-0.42453	0
248.5	-4.18427	-1.70207	-0.891815	-1.47941	-0.436615	-1.3585	-0.256765	-0.552307	-0.186086	0.815267	0.78068	-0.264008	0
249.5	-4.03729	-1.86308	-0.987885	-1.45683	-0.405731	-1.36241	-0.382131	-0.485413	-0.451467	0.699666	0.542887	-0.225677	0
250.5	-4.06073	-1.85685	-0.909271	-1.38175	-0.122406	-1.37596	-0.234426	-0.341614	-0.133108	0.374471	0.675212	-0.221283	0
251.5	-4.26984	-2.15263	-1.21652	-1.37565	-0.337494	-1.52366	-0.429616	-0.678406	-0.306325	0.523397	0.477458	-0.290131	0
252.5	-4.06879	-2.09001	-0.939301	-1.26591	-0.400116	-1.33702	-0.286184	-0.642273	-0.195119	0.468099	0.666178	-0.230438	0
253.5	-4.1839	-2.45817	-1.11337	-1.54496	-0.402069	-1.49754	-0.380422	-0.999695	0.0554912	0.189168	0.81547	-0.177948	0
254.5	-4.10602	-2.15544	-0.714813	-1.25102	-0.133881	-0.968485	-0.167287	-0.632263	0.226878	0.586751	0.890055	0.0801086	0
255.5	-4.27252	-2.29374	-1.02463	-1.59977	-0.230682	-1.07725	-0.403982	-0.785339	-0.00383496	0.679525	0.950114	-0.346649	0
256.5	-4.06866	-2.32841	-1.37668	-1.58097	-0.0567322	-1.07994	-0.185232	-0.93927	0.0369365	0.581746	0.940593	-0.0192566	0
257.5	-4.16803	-2.55644	-1.63278	-1.9705	-0.469818	-1.57298	-0.405935	-1.13763	-0.332326	0.0113118	0.55131	-0.305145	0
258.5	-4.09344	-2.54826	-1.43954	-1.74259	-0.394867	-1.60325	-0.35613	-1.25739	-0.323781	0.29952	0.64738	-0.214447	0
259.5	-4.24896	-2.73112	-1.6235	-1.39726	-0.574066	-1.75193	-0.263234	-1.18109	-0.211477	0.809163	0.546305	-0.0519714	0
260.5	-4.10065	-2.40788	-1.353	-1.5413	-0.527191	-1.70542	-0.529958	-0.952332	-0.236867	0.292806	0.413371	0.0724182	0
261.5	-4.27875	-2.62638	-1.74081	-1.80802	-0.822968	-1.68247	-0.728444	-1.16644	-0.377858	0.135213	0.014323	-0.329681	0
262.5	-4.46198	-2.70109	-1.64377	-1.81596	-0.860809	-1.63328	-0.771779	-1.18524	-0.608571	0.405599	0.20048	-0.367767	0
263.5	-4.75714	-2.46415	-1.47543	-1.83708	-0.501923	-1.47959	-0.676931	-0.998718	-0.58135	0.812581	0.400309	-0.31369	0
264.5	-4.91071	-2.84794	-1.97141	-2.22453	-0.692963	-1.70042	-0.870046	-1.35248	-0.840627	0.458822	0.156169	-0.49765	0
265.5	-4.97577	-2.84135	-1.95956	-2.29338	-1.1041	-1.7368	-0.904836	-1.61469	-0.980764	0.350057	0.224406	-0.457855	0
266.5	-4.80011	-2.54606	-1.55368	-1.73478	-1.02194	-1.62669	-0.653371	-1.23419	-0.486013	0.917684	0.651286	-0.0769958	0
267.5	-4.9754	-2.55729	-1.71481	-1.97636	-1.23288	-1.73423	-0.84197	-1.39423	-0.729665	0.76595	0.475627	-0.609955	0
268.5	-4.85138	-2.23527	-1.71384	-2.22734	-1.03366	-1.74156	-0.701589	-1.34332	-0.392385	0.681478	0.363566	-0.407806	0
269.5	-4.62079	-2.57658	-1.69016	-1.91679	-0.844818	-1.33775	-0.683278	-1.07635	-0.25945	0.957723	0.393107	-0.07724	0
270.5	-4.39764	-2.18266	-1.41403	-1.77519	-0.534637	-1.40782	-0.483205	-1.21112	-0.156057	1.11202	0.459635	0.203522	0
271.5	-4.48126	-2.36344	-1.64413	-1.986	-0.800629	-1.14659	-0.529958	-0.937683	-0.101613	0.643392	0.220378	-0.102386	0
272.5	-4.66302	-2.41777	-2.0361	-2.11686	-0.721527	-1.57627	-0.532277	-1.28961	-0.120412	0.548543	0.214885	-0.372528	0
273.5	-4.89813	-2.86479	-2.04636	-2.51457	-1.02463	-2.04478	-0.781423	-1.50934	-0.434987	0.639974	0.290202	-0.437225	0
274.5	-4.9577	-2.69108	-1.82028	-2.21574	-0.807953	-1.73606	-0.677297	-1.23346	-0.166921	0.966756	0.326335	-0.378876	0
275.5	-4.58075	-2.61039	-1.8447	-2.31266	-0.73764	-1.73789	-0.735769	-1.21698	-0.357106	0.910482	0.487223	-0.709442	0
276.5	-4.67279	-2.77824	-2.00449	-2.31083	-0.690643	-1.72239	-0.605886	-1.40033	-0.152639	0.79244	0.652995	-0.451996	0
277.5	-4.80853	-2.6309	-1.61093	-2.1901	-0.574677	-1.7512	-0.815359	-1.31061	-0.303273	0.423421	0.768962	-0.326508	0
278.5	-4.9079	-2.92997	-1.81992	-2.19438	-0.766449	-1.77671	-1.00847	-1.56183	-0.58135	0.503377	0.351359	-0.473358	0
279.5	-4.64374	-2.77275	-1.51987	-2.01188	-0.52182	-1.67308	-0.468435	-1.11761	-0.364187	0.518514	0.774699	-0.416718	0
280.5	-4.4328	-2.3632	-1.23422	-1.68949	-0.228851	-1.50059	-0.284963	-1.22406	0.154002	1.11434	0.886637	-0.108124	0
281.5	-4.20648	-1.90177	-0.967743	-1.50627	0.194	-1.11131	-0.370046	-0.694763	0.47407	1.25228	0.928874	0.286163	0
282.5	-4.68317	-2.14799	-1.11838	-1.6381	-0.223358	-1.52488	-0.182058	-0.993469	0.199534	0.841634	0.82133	0.0484924	0
283.5	-4.46759	-2.62272	-1.38522	-2.09855	-0.403412	-1.86351	-0.441335	-1.12299	0.0148418	0.628865	0.508464	-0.138275	0
284.5	-4.67365	-2.69609	-1.6611	-1.87882	-0.656586	-1.80772	-0.883596	-1.66962	-0.328298	0.628621	0.1486	-0.522919	0
285.5	-4.53729	-2.1287	-1.00412	-1.47538	-0.148285	-1.32933	-0.162893	-0.80304	0.247996	1.24874	0.812052	0.146881	0
286.5	-5.19489	-2.53654	-1.49704	-1.62992	-0.395721	-1.62962	-0.519826	-1.12225	-0.035085	1.0245	0.570353	-0.0149841	0
287.5	-4.85175	-2.46	-1.75424	-1.63456	-0.473236	-1.79234	-0.679494	-1.25946	-0.271657	1.12386	0.679484	-0.284882	0

## Sheet: Figure 3A CD1b-PS
Figure 3A: CD1b-PS Sensogram (upper)																	Figure 3A: CD1b-PI Equilibrium curve (lower)
* values in blue italics are exluded data points from figure generation
Time [s]	100μM	50μM	25μM	12.5μM	6.25μM	3.125μM	1.56μM	0.78μM	0.4μM	0.2μM	0.1μM	0.05μM	0μM				Concentration [μM]	Response Units (RU)
11.5	0.615234*	-0.252441	-0.399414	-2.13843	-0.555176	0.425781	0.704102	1.26465	0.600342	1.39746	0.393311	0.605713	0				100	818	784.1
12.5	-0.200195*	-0.551025	-1.06104	-2.40552	-1.06445	-0.131348	0.177002	0.31665	0.0827637	0.840088	-0.258789	0.313965	0				50	712	674
13.5	-0.211426*	-0.585693	-0.686035	-2.55737	-0.917969	-0.229736	0.0219727	0.452637	0.142822	0.624756	-0.376709	0.151611	0				25	603	574
14.5	-0.56543*	-0.506348	-0.494385	-2.69922	-0.674072	-0.349121	0.170898	0.652588	0.00585938	0.491699	-0.525635	0.0754395	0				12.5	480	457
15.5	0.484375*	-0.275391	-0.15625	-1.69385	0.409668	0.930664	1.73413	0.834961	1.73364	2.00977	-0.281982	1.52417	0				6.25	363	345
16.5	-0.0866699*	-0.801514	0.201416	-1.37695	1.44067	1.72095	2.89844	0.856445	2.61768	3.17969	0.134521	2.28931	0				3.125	256	245
17.5	-4.27637*	-1.01538	-0.750977	-2.60962	-2.77319	-3.07837	-2.36328	0.471924	-2.11646	-1.21021	-1.08569	-2.77881	0				1.56	174	164
18.5	-1.65894*	-0.0593262	0.0388184	-1.99316	-0.242188	-0.166992	0.421875	0.261475	-0.0568848	0.888672	-0.813965	-0.212646	0				0.78	111	105
19.5	-1.49463*	-0.125977	0.106201	-1.86377	0.296143	0.349609	0.375	0.255371	0.0913086	0.524414	-0.503418	0.31958	0				0.4	65.5	65
20.5	-1.95703*	-0.787109	0.121582	-2.48608	-0.643066	-1.00464	-1.63647	-0.735596	-1.13745	-1.1106	-0.841797	-1.37256	0				0.2	38.3	36.7
21.5	-0.14209*	-0.192627	0.849609	-1.72119	0.662109	-0.0166016	-0.774414	-0.508057	-0.0795898	-0.0810547	0.291504	-0.192383	0				0.1	21.8	19.9
22.5	-1.1897*	-0.842041	0.509033	-2.53247	-0.0131836	-0.52832	-0.866699	-0.98999	-0.984131	-0.501709	-0.554443	-0.468506	0				0.05	10.6	8.56
23.5	0.9375*	-0.235596	0.629883	-2.09351	0.424561	-0.175537	-0.316162	-0.531738	-0.060791	-0.156982	0.0124512	-0.250977	0				0	0	0
24.5	0.464844*	-0.666016	0.375	-2.08423	0.295166	0.195557	-0.341553	-0.186768	0.13623	-0.00341797	-0.224121	-0.148193	0
25.5	0.477051*	-0.685059	0.647461	-1.78418	0.325439	0.605225	-0.313232	-0.33667	0.325439	0.143555	-0.414063	0.200439	0						n=2
26.5	0.575439*	-0.501465	0.638916	-1.98291	0.657715	0.627441	-0.214111	-0.219238	0.506836	0.27002	-0.278809	0.175293	0
27.5	0.386719*	-0.572998	0.802246	-1.88525	0.686768	0.902588	-0.0622559	-0.0463867	0.0793457	0.30249	-0.110596	0.0488281	0
28.5	0.792969*	-0.0566406	1.07739	-1.82642	0.926025	0.715088	0.148193	0.112305	0.340332	0.468018	-0.0932617	-0.114746	0
29.5	2.02051*	0.2771	1.12476	-0.560303	0.958252	0.51001	0.130615	0.0854492	0.036377	-0.0253906	0.249268	0.177246	0
30.5	1.2124*	0.197754	0.505371	-0.248535	0.898438	0.647705	-0.000488281	0.232666	0.41333	0.152344	0.384033	-0.0153809	0
31.5	0.797852*	0.41626	0.469238	0.115479	0.640625	0.772217	0.26001	0.126465	0.364746	0.445801	0.329834	0.378418	0
32.5	0.906494*	0.280273	0.214844	0.250732	0.00830078	0.351807	0.205078	0.322266	0.289307	0.253662	0.111572	0.472656	0
33.5	0.0839844*	0.0402832	-0.194824	0.489502	-0.388916	-0.16748	-0.144043	0.0842285	0.137939	0.0209961	0.0112305	0.0725098	0
34.5	-1.30835*	0.0131836	-0.425049	0.178467	-0.39209	-0.473877	-0.0253906	0.109375	-0.262207	-0.114502	0.092041	-0.0585938	0
35.5	-1.78687*	-0.587646	-0.922363	-0.0703125	-0.826904	-0.828369	-0.217529	-0.427734	-0.355957	-0.186035	-0.510498	-0.458252	0
36.5	-1.927*	-0.63623	-0.771973	-0.155273	-0.897705	-0.812256	-0.20752	-0.532471	-0.623535	-0.547119	-0.666992	-0.568604	0
37.5	-1.67139*	-0.766357	-0.625488	0.151367	-0.66333	-0.956055	-0.393066	-0.316162	-0.756104	-0.343018	-0.682861	-0.614014	0
38.5	-1.65967*	-0.788574	-0.391357	0.0600586	-0.536621	-0.837402	0.0356445	-0.195801	-0.56958	-0.392334	-0.897461	-0.607666	0
39.5	-1.68115*	-1.01392	-0.554688	0.0227051	-0.744385	-0.804688	-0.175293	-0.217529	-0.766357	-0.843018	-1.3501	-0.957031	0
40.5	-1.44043*	-1.2002	-0.456787	-0.0351563	-0.540039	-0.681396	-0.358154	-0.161621	-1.22705	-0.452148	-1.20215	-0.984131	0
41.5	-1.33813*	-1.33203	-0.115479	-0.359131	-0.375732	-1.00415	-0.658203	-0.61499	-1.21899	-0.914795	-1.31641	-0.879883	0
42.5	-0.42334*	-1.72852	-0.411865	-0.480957	-0.483398	-1.13818	-0.708008	-0.683838	-1.57178	-1.177	-1.20654	-1.43628	0
43.5	0.594482*	-0.976074	0.0876465	-0.336914	-0.128174	-0.718994	-0.634033	-0.727051	-0.912354	-1.01953	-1.07739	-0.969971	0
44.5	1.14258*	-0.76709	0.810791	-0.560547	-0.339111	0.11499	-0.346924	-0.0595703	-0.374512	-0.946045	-0.269043	-0.68457	0
45.5	0.912598*	-0.867188	0.831787	0.591553	0.732422	0.952148	0.621826	0.457275	-0.0854492	0.141357	0.316895	-0.301025	0
46.5	0.467285*	-1.09985	0.603027	0.683838	0.516357	1.10425	0.488037	0.207764	-0.24585	0.234131	-0.177246	-0.216797	0
47.5	0.619873*	-0.583984	0.742676	0.777588	0.587891	1.18872	0.220215	0.215332	-0.508057	4.8418	-0.100342	-0.481934	0
48.5	16.8245*	-0.45874	1.01147	48.9622	0.716309	30.0867	8.0957	0.165283	-0.546387	18.6187	0.00756836	-0.541016	0
49.5	654.288*	13.1995	47.3076	281.504	23.3635	126.429	56.7671	11.2412	0.41333	28.9453	1.20776	-0.687256	0
50.5	1272.14*	463.04	355.406	417.395	154.521	184.773	98.9585	35.9919	9.14966	36.1633	5.22778	-0.359131	0
51.5	1599.74*	861.755	563.946	487.178	250.069	215.919	125.497	57.1145	21.7554	41.771	9.45801	-0.115479	0
52.5	1829.56*	1056.72	674.979	538.308	301.664	238.351	144.21	73.2583	32.9312	46.3647	14.2827	1.18799	0
53.5	2012.89*	1190.3	756.822	580.973	337.407	256.025	159.913	87.1472	43.1135	49.6594	19.4431	2.75977	0
54.5	2175.63*	1294.87	819.944	615.382	364.779	270.577	172.939	99.8284	52.4614	50.9102	23.8679	3.979	0
55.5	2159.73*	1342.2	841.986	600.612	380.908	272.738	177.608	105.445	57.6096	47.7495	25.1023	5.35352	0
56.5	1414.87*	1137.31	691.263	450.454	358.022	240.248	160.695	93.6492	55.9175	37.249	21.3914	9.79785	0
57.5	512.982*	699.168	496.154	404.256	297.309	215.06	140.356	83.5769	48.5884	33.1453	16.2083	9.74634	0
58.5	480.34	603.572	474.768	403.99	293.308	216.693	140.979	84.1045	48.5183	33.9343	15.5459	6.27637	0
59.5	505.838	591.848	480.268	409.238	297.35	219.64	142.951	86.4319	49.4399	33.9204	15.2192	4.89282	0
60.5	546.41	596.731	489.605	412.778	302.522	222.33	145.241	88.8784	50.5796	33.4495	14.6692	4.34473	0
61.5	589.497	606.535	500.888	417.866	308.548	225.634	147.688	91.4314	52.3877	33.6975	15.2771	4.72754	0
62.5	628.855	621.814	511.339	422.96	313.509	228.379	150.033	93.1416	53.5261	33.6306	15.8018	4.96875	0
63.5	664.108	634.29	521.002	427.92	318.201	231.04	151.799	94.9746	54.5437	33.9121	16.083	5.12964	0
64.5	695.162	640.615	529.819	432.72	322.639	233.513	153.407	96.4702	55.5999	34.3333	16.145	5.19678	0
65.5	717.393	648.243	537.172	436.694	326.268	235.233	154.785	97.9912	56.4861	34.1707	16.7327	5.3501	0
66.5	736.374	623.797	543.333	440.258	329.307	237.015	156.125	99.4077	57.3379	34.3169	17.1919	5.96631	0
67.5	751.449	603.105	548.491	442.969	332.029	238.428	157.041	100.573	58.2869	34.3955	17.5269	6.14355	0
68.5	763.929	641.458	553.061	445.478	334.258	239.911	158.295	101.375	59.2756	34.8911	18.158	6.61133	0
69.5	774.203	662.959	557.021	447.53	335.944	240.977	159.385	102.063	60.146	35.0439	18.4854	6.73389	0
70.5	783.918	673.281	560.684	449.399	337.654	242.14	160.448	102.606	61.0056	35.4448	19.0063	7.3335	0
71.5	791.235	677.324	563.194	451.096	339.227	242.58	161.271	102.881	61.6802	35.6936	19.0369	7.51831	0
72.5	796.471	680.846	565.694	452.427	340.052	243.283	161.601	103.381	62.0056	35.9856	19.6086	7.46191	0
73.5	801.643	674.994	567.534	453.293	340.952	243.631	161.972	103.813	61.9758	35.7949	19.5813	7.26733	0
74.5	807.934	678.086	568.764	454.263	341.785	244.272	162.253	103.943	62.2952	36.2988	19.4204	7.56592	0
75.5	811.657	680.92	569.638	455.052	342.394	244.179	162.506	104.128	62.6538	36.3396	19.4692	7.47607	0
76.5	813.133	683.595	570.434	456.049	342.594	244.476	162.837	104.055	62.6028	35.9683	19.4993	7.65991	0
77.5	817.861	683.08	570.933	456.094	342.661	244.482	162.72	103.971	62.6304	35.905	19.5906	7.09399	0
78.5	820.552	679.037	571.162	456.681	342.971	244.785	162.658	104.06	62.6587	36.0125	19.4485	7.54688	0
79.5	807.597	676.655	571.304	457.737	343.348	244.948	162.81	104.574	63.3496	36.4192	19.5525	7.72046	0
80.5	803.523	675.035	571.723	457.512	343.572	244.624	163.097	104.726	63.0225	36.3	19.7109	7.5127	0
81.5	803.883	674.006	571.925	456.845	343.349	245.036	162.948	104.411	63.3723	36.0098	19.4263	7.53345	0
82.5	806.079	673.351	572.535	457.083	343.968	245.181	163.253	105.038	63.8362	36.093	19.8979	7.79858	0
83.5	808.019	673.043	572.708	456.931	343.944	245.231	163.512	104.999	63.7478	36.0762	19.907	7.90503	0
84.5	809.097	672.934	572.946	457.153	344.161	245.263	163.341	105.146	63.8721	36.2136	20.0945	7.94727	0
85.5	809.059	672.873	572.91	456.856	343.991	245.285	163.143	104.753	63.5066	36.1128	19.8047	7.44458	0
86.5	809.439	673.028	572.86	457.046	344.133	245.272	163.193	104.778	63.7305	36.1328	19.5896	7.56104	0
87.5	810.135	673.511	572.784	457.179	344.105	245.228	163.352	104.739	63.6348	36.0417	20.0203	7.49512	0
88.5	810.331	674.529	573.167	457.294	344.471	245.577	163.743	104.981	63.9944	36.1689	20.2056	7.83472	0
89.5	810.804	675.809	573.134	457.637	344.234	245.577	163.757	104.839	64.1304	35.9224	20.2332	7.91162	0
90.5	811.158	676.075	573.119	458.106	344.676	246.151	163.831	105.033	64.3489	36.0422	20.4465	8.17383	0
91.5	811.543	676.507	573.147	458.339	344.509	246.17	163.797	104.753	64.8447	35.886	20.2349	7.94727	0
92.5	812.178	676.555	573.404	458.727	344.783	246.035	164.001	104.78	64.9744	36.0938	20.1145	8.52246	0
93.5	813.056	676.219	573.78	459.042	344.863	246.598	164.653	105.292	65.3501	36.6313	20.6653	9.03271	0
94.5	813.889	675.903	573.843	459.03	344.753	246.439	164.757	105.224	65.2556	36.9666	20.417	9.04248	0
95.5	814.591	675.516	574.234	459.233	345.281	246.286	165.208	105.522	65.4609	36.8931	20.4993	9.12134	0
96.5	815.262	674.829	573.608	458.552	344.648	246.059	164.459	105.12	65.0051	36.2932	19.7756	8.83789	0
97.5	815.542	673.885	573.595	458.428	344.45	245.946	164.287	105.144	65.1536	36.5022	19.5615	8.604	0
98.5	815.19	673.468	573.108	458.049	344.283	245.44	163.781	105.33	64.5735	36.1914	19.0396	8.17212	0
99.5	815.648	673.592	573.142	457.654	344.151	245.059	163.745	105.067	64.4299	35.7793	18.5696	8.27686	0
100.5	816.241	673.663	573.204	457.567	344.307	244.841	164.007	105.314	64.626	36.3948	18.8674	8.29028	0
101.5	816.62	673.238	573.245	457.337	344.449	244.752	164.235	105.377	64.3896	36.4812	18.9868	8.18896	0
102.5	816.963	673.523	573.583	457.5	344.521	244.827	164.283	105.54	64.6064	36.582	19.3843	8.28735	0
103.5	817.212	674.559	573.51	458.066	343.928	244.966	164.064	105.103	64.8982	37.0591	19.9385	8.87402	0
104.5	815.512	673.911	572.631	457.128	343.463	244.509	163.132	104.899	64.4158	35.6506	18.8977	7.24878	0
105.5	815.687	672.463	572.699	457.326	344.44	244.714	163.405	105.089	64.6389	35.3677	19.145	7.59277	0
106.5	815.979	672.186	573.192	457.406	344.66	244.871	163.666	104.984	64.3311	35.7625	19.2876	7.62598	0
107.5	816.956	673.215	573.804	457.676	345.102	245.288	164.306	105.071	65.4192	36.1509	19.6047	8.08447	0
108.5	818.198	671.578	574.289	458.073	345.671	245.826	164.649	105.468	65.9502	36.8018	20.3083	8.66016	0
109.5	818.456	670.897	573.943	457.447	345.27	245.763	164.363	105.479	65.3154	36.5427	19.936	8.62695	0
110.5	809.633	664.835	534.853	426.22	340.577	241.844	163.274	102.989	65.0154	36.6208	19.8679	8.92236	0
111.5	581.55	481.28	403.146	338.502	292.318	210.592	148.008	90.0444	60.2473	35.157	18.7637	8.60205	0
112.5	228.848	234.863	288.621	263.448	236.688	174.538	124.734	73.7002	51.0891	30.4597	15.9031	7.09131	0
113.5	-58.502	59.0767	199.033	202.268	190.319	143.661	103.322	59.0229	43.1707	25.6475	12.9346	5.68359	0
114.5	-289.824	-75.0872	122.071	150.265	153.275	116.953	84.4038	44.7178	35.2854	20.9431	9.25513	3.18774	0
115.5	-403.429	-169.496	122.04	150.936	130.653	100.987	71.9941	36.5647	29.1772	18.1226	6.55151	2.29443	0
116.5	33.1138	-77.2151	340.919	257.452	152.656	114.218	73.239	46.9019	30.1624	15.1313	5.9939	0.313232	0
117.5	908.684	387.607	411.526	281.022	186.804	126.874	81.5198	51.1299	32.9648	15.905	8.38696	3.72437	0
118.5	998.059	515.781	394.511	264.875	177.046	117.291	75.3237	47.0571	31.241	14.75	8.75415	5.17236	0
119.5	942.493	512.307	360.523	239.543	159.448	104.656	67.2312	40.5464	27.2556	12.9949	7.47437	4.51758	0
120.5	852.937	480.709	324.563	213.962	141.127	92.0605	58.9626	34.7117	23.4351	11.0427	6.31226	3.92578	0
121.5	766.604	440.286	292.784	188.607	123.174	79.3782	50.4331	29.4397	20.3071	9.40308	4.84766	3.0686	0
122.5	684.079	402.856	258.911	166.11	107.83	68.8518	43.5925	25.0479	17.408	7.66162	3.32593	2.23657	0
123.5	597.121	358.101	228.028	143.804	92.2742	58.6279	36.7593	20.7207	14.4822	6.31567	2.57446	1.70068	0
124.5	529.223	315.903	200.178	124.668	79.1951	50.3745	31.6335	17.78	13.0559	5.56885	2.02246	1.6377	0
125.5	465.452	244.875	172.917	108.557	68.1836	42.9539	26.7356	14.8101	11.103	4.6875	1.45898	0.997314	0
126.5	397.795	235.859	149.392	92.2341	57.4956	35.5823	22.0808	12.1108	9.29297	3.24072	0.530029	-0.118164	0
127.5	346.167	203.789	127.924	78.958	49.584	30.7104	18.3003	10.0779	7.68091	1.85986	0.192627	-0.477295	0
128.5	295.339	177.561	111.589	67.6362	42.4082	25.8359	15.3477	8.50659	7.39429	1.70288	0.604492	-0.0800781	0
129.5	252.773	150.676	95.4932	56.9807	35.9023	21.6714	13.0344	7.03296	6.52783	1.27539	0.21167	0.125	0
130.5	216.255	132.229	81.0452	48.9509	30.6738	18.6196	11.1648	5.96118	5.86694	1.3501	0.188232	0.444336	0
131.5	184.898	115.569	69.4739	41.7961	25.7605	15.4697	8.91504	4.67041	5.23169	0.734619	-0.168701	0.137695	0
132.5	163.586	99.146	59.5447	35.7139	22.2126	12.9009	7.49097	3.56934	5.03418	0.0454102	-0.367676	0.0720215	0
133.5	139.844	89.7056	50.1831	30.624	18.7444	10.6404	6.37305	2.90796	4.61108	-0.287109	-0.119141	0.00537109	0
134.5	121.719	77.6462	43.6497	26.6646	16.0168	9.66406	5.49243	2.61597	4.60278	-0.290039	0.182617	0.457764	0
135.5	104.884	70.6248	36.7839	22.7874	13.5364	8.25928	4.58276	2.06934	4.00684	-0.552002	0.386719	0.498779	0
136.5	88.668	62.9377	32.1716	19.8662	11.6943	6.98218	3.81396	1.7583	3.91333	-0.518555	0.324951	0.176758	0
137.5	75.0994	53.4478	26.5991	17.1982	9.59912	5.76685	3.29565	1.52734	3.75415	-0.757324	0.0595703	0.0119629	0
138.5	62.1897	48.54	22.2214	14.3567	7.96484	4.69287	2.69727	0.716309	3.1897	-0.966553	-0.0893555	-0.325684	0
139.5	56.0112	45.1165	19.7078	13.145	6.75293	3.81665	1.99512	0.54541	2.91528	-0.845703	-0.543457	-0.214355	0
140.5	51.9438	42.0527	17.9224	11.8315	6.40991	3.72437	2.01733	0.869629	3.07397	-0.501953	-0.243408	-0.0651855	0
141.5	47.4861	37.6716	16.2932	10.4241	5.21045	3.47607	1.74609	0.47583	2.68408	-0.9021	-0.148682	-0.285645	0
142.5	43.583	33.6929	14.2051	9.18701	4.2168	2.57227	0.874023	0.0585938	2.45386	-1.33179	-0.611572	-0.839355	0
143.5	39.4126	32.6438	13.1675	8.11157	3.90698	2.53809	0.866699	-0.309082	2.61157	-1.0144	-0.623047	-0.406006	0
144.5	37.0391	29.6777	12.6992	7.5498	4.073	2.80176	1.12402	0.236328	2.52759	-0.604492	-0.765381	-0.174805	0
145.5	32.8325	27.5259	11.4063	6.62891	3.41455	1.71094	0.670654	0.283203	2.03979	-1.11084	-1.27832	-0.792725	0
146.5	28.6443	24.9563	10.5283	5.82202	3.67163	1.36475	0.799561	-0.00683594	2.07446	-1.33301	-0.574219	-1.14478	0
147.5	25.0688	22.968	9.65088	4.91577	3.77686	0.887695	0.447021	0.102051	2.26563	-1.01489	-0.395264	-0.575684	0
148.5	24.2634	22.4841	9.896	5.05542	4.79834	1.83179	1.05811	0.420166	3.15918	0.140625	0.396484	0.492188	0
149.5	21.751	20.291	8.89282	4.67822	3.94946	1.46777	0.359619	0.0529785	2.38452	-0.803467	0.0678711	-0.544434	0
150.5	20.3882	19.0168	8.4126	4.62402	4.1084	1.57031	0.390381	0.314697	2.96875	-0.496826	0.508301	0.064209	0
151.5	18.1191	16.9329	7.29248	3.39795	3.19409	0.669434	0.013916	-0.515625	2.08569	-1.12622	-0.248779	-0.490723	0
152.5	16.7578	15.8232	6.85254	3.31348	2.64331	0.504639	0.0454102	-0.617676	1.8938	-1.43384	-0.177734	-0.483643	0
153.5	15.9036	15.2622	6.43652	3.24854	2.33276	0.423096	-0.122314	-0.206055	2.18945	-1.09009	-0.457031	-0.547363	0
154.5	14.6311	13.5608	5.5061	2.67896	1.70117	0.0820313	-0.516113	-0.760254	1.6543	-2.0647	-0.808838	-1.22461	0
155.5	14.9783	13.6614	5.1377	2.69092	1.98779	0.455566	0.139648	-0.629395	2.16919	-1.11133	0.0292969	-0.650146	0
156.5	15.2124	14.6882	5.45996	2.64404	2.15332	0.824707	0.598633	-0.54248	2.68896	-0.431641	0.782715	0.286133	0
157.5	13.3503	14.0762	4.89429	2.7356	1.69678	0.488281	0.0876465	-0.560791	2.21143	-0.628174	0.418213	0.459717	0
158.5	12.5649	14.1013	4.48511	2.39526	1.40942	0.496826	0.255615	-0.115234	2.32544	-0.966553	0.736816	-0.303467	0
159.5	12.1912	13.8843	3.97461	2.31909	1.29346	0.376953	-0.116455	-0.306641	2.35352	-0.905273	0.562988	-0.244873	0
160.5	11.5591	13.8972	4.021	2.40723	1.18335	0.650879	-0.439941	-0.109131	2.90234	-1.07739	0.814209	0.0373535	0
161.5	10.5493	13.582	4.05249	2.68042	1.09399	0.935791	-0.0849609	0.169922	3.25635	-0.76123	0.590332	0.275146	0
162.5	9.68091	13.2041	3.49121	2.7085	1.05347	0.963867	-0.223389	-0.439209	2.72485	-0.566406	0.681396	0.290039	0
163.5	9.1853	13.4575	3.81714	2.97681	1.31494	1.17432	0.625488	-0.150146	3.25562	-0.43457	1.02197	0.940674	0
164.5	8.4707	12.3926	3.42529	2.63501	1.0625	0.986572	0.268799	-0.796143	2.94214	-0.537842	0.794922	0.666016	0
165.5	8.55322	12.291	3.73193	2.45068	1.57739	0.931396	0.633545	-0.591064	3.00537	0.0219727	0.947021	0.998047	0
166.5	8.2002	11.6614	3.46411	2.03784	0.80249	0.423584	0.220459	-0.482422	2.26709	-0.436279	0.450195	0.741211	0
167.5	7.53369	11.1375	3.00073	1.53223	0.451416	0.120361	-0.351318	-0.943604	2.00781	-0.964844	-0.422607	0.260742	0
168.5	8.96045	11.5115	3.92871	1.54053	1.48682	0.460693	0.204346	0.201416	2.42578	0.118408	-0.0756836	0.390625	0
169.5	10.2485	7.84326	5.05835	2.35791	2.10205	1.14429	0.459229	0.525391	0.907715	-1.7644	-2.24365	-1.14478	0
170.5	17.6899	10.6101	10.5798	5.92749	9.53931	6.5979	6.42554	5.09131	4.99683	4.41772	2.11694	4.72021	0
171.5	12.8687	10.5522	10.5789	6.76343	9.8125	7.36304	6.90283	6.11206	5.85889	4.25146	2.3894	4.70752	0
172.5	8.8335	10.0977	10.0278	6.10229	9.33716	7.21411	6.46338	6.11377	5.90698	3.20776	2.33105	4.29932	0
173.5	6.54688	8.96338	9.1355	5.2832	8.44165	6.66479	6.2981	4.823	5.68457	2.70874	1.77173	4.10522	0
174.5	5.80591	8.64258	9.00537	5.30127	8.65332	7.01929	6.41113	3.67334	5.99072	2.35474	1.55957	4.13354	0
175.5	5.2749	8.177	9.25244	5.21289	8.30469	6.83594	5.87476	3.71851	5.97485	2.56592	1.48682	3.9668	0
176.5	5.0271	8.67163	9.34692	5.0332	8.7688	6.8877	5.96069	4.13354	6.3811	2.78027	1.91577	4.16968	0
177.5	4.58325	8.2002	9.18091	4.42993	8.18945	6.61328	5.66577	4.09253	5.72705	2.49487	1.63965	4.17993	0
178.5	12.3926	8.22046	9.74023	4.92065	8.34961	6.63867	5.65649	4.12939	5.9043	2.16431	2.19775	3.12085	0
179.5	12.6199	8.6167	9.60962	4.73999	8.12573	6.5542	5.54907	3.93457	6.0083	1.86426	2.42188	0.874512	0
180.5	11.9119	8.21436	9.46777	4.47314	8.37256	6.45581	5.12476	4.09106	5.86646	1.66382	2.40234	0.624756	0
181.5	11.6675	8.14282	9.25732	4.44482	7.95288	6.24756	4.79663	3.70972	5.26709	1.47363	2.2605	0.502441	0
182.5	11.6797	8.15234	9.10571	4.42114	7.79053	6.17505	4.64087	3.79077	5.48071	1.24097	1.99268	0.72876	0
183.5	11.4548	8.37622	8.9856	4.2937	7.90649	6.42944	4.97534	3.96387	5.55371	1.3645	2.30981	0.851318	0
184.5	11.5334	8.23926	9.10693	4.3042	7.85107	6.41748	4.97461	4.00269	5.54883	1.38794	2.74609	0.996094	0
185.5	11.6035	8.24585	9.36963	4.77686	7.81934	6.66968	4.82446	3.83472	5.86499	1.59033	2.45483	1.03516	0
186.5	11.5735	8.32666	9.4353	4.40796	8.00562	7.26025	4.96143	3.85132	5.91797	1.78369	2.63159	0.991211	0
187.5	11.2163	9.10962	9.30249	4.62207	8.34106	6.76025	5.08496	4.01636	6.31396	1.66406	2.89331	1.09961	0
188.5	10.8533	8.5564	9.11108	4.46509	7.89429	6.67041	4.68408	3.63794	5.89917	1.6665	2.44873	0.635742	0
189.5	10.8455	8.40454	8.97339	4.43237	7.91479	6.42798	4.67651	3.57739	5.99219	1.77612	2.4314	0.787354	0
190.5	10.8003	8.56982	9.23853	4.65625	8.23828	6.92114	4.58374	4.12598	6.19507	1.69263	2.74194	0.89502	0
191.5	11.0552	8.59106	9.18481	4.60547	8.53589	7.44165	4.80811	4.12134	5.92334	2.19727	2.86426	1.23486	0
192.5	11.0852	7.198	9.63623	4.61499	8.23096	7.23071	4.90771	4.14209	5.77881	1.84106	2.66748	1.14502	0
193.5	11.2737	4.11475	10.1208	5.10254	8.71802	7.58813	5.26636	4.72705	6.4126	2.36157	3.5083	1.46362	0
194.5	10.437	7.82031	9.33301	4.80884	8.14282	6.89917	4.78369	3.94067	6.1189	1.76563	3.0061	1.14819	0
195.5	9.94971	8.48608	9.13892	4.54712	7.7334	7.16064	4.82397	3.94604	6.05103	1.76099	2.90259	1.32324	0
196.5	9.68701	8.57813	9.85498	4.70435	8.01709	7.26685	4.86523	3.88965	6.12354	1.85278	2.87988	1.37646	0
197.5	9.73193	8.2793	9.64404	4.67041	8.04639	7.0647	4.47095	3.97681	6.2356	1.78516	2.75171	1.3252	0
198.5	10.1289	8.43384	9.81665	5.10498	8.53345	7.54321	4.77148	4.1167	6.55615	1.97412	3.00562	1.9104	0
199.5	10.6108	8.87134	10.1187	5.08423	8.73047	7.30835	5.05322	4.20801	6.35034	2.26318	3.56958	2.17847	0
200.5	10.7075	8.66724	9.85962	4.85107	8.17871	7.35278	5.25977	4.06079	6.34033	1.97974	2.92358	1.85327	0
201.5	10.0974	8.08008	14.437	4.11816	7.92627	6.90259	4.81714	3.57104	5.6189	1.52466	2.59229	0.762207	0
202.5	9.59644	7.2666	21.22	4.03638	6.98706	6.89258	4.3125	3.6272	5.52856	1.27563	2.16675	0.179932	0
203.5	9.62622	7.85181	22.5537	4.41187	7.64746	6.86255	4.354	3.81665	5.66553	1.32617	2.85107	0.552979	0
204.5	9.82715	7.73584	23.0896	4.09766	7.80566	6.81543	4.073	3.77954	5.60645	1.229	2.42896	0.580322	0
205.5	9.86182	7.74902	23.3762	3.67969	7.72168	6.92822	3.8252	3.81885	5.37573	1.14355	2.60645	0.526123	0
206.5	10.1206	7.71851	24.0706	4.1377	7.98022	7.01953	4.15186	3.88208	5.44458	1.70142	2.72144	0.610352	0
207.5	9.9519	7.64429	24.1394	4.04443	7.72241	6.88965	3.76929	3.78198	5.2666	1.18628	2.5188	0.486572	0
208.5	10.1221	8.09937	24.332	4.02002	7.89453	6.79175	4.0127	3.79272	5.64941	1.67847	2.85474	0.8396	0
209.5	10.2246	8.53052	24.5786	4.14355	7.85815	7.17603	4.35205	3.80249	5.47217	1.59448	2.99072	1.0354	0
210.5	9.84155	8.00684	24.1711	3.61841	7.42139	6.8938	4.01758	3.41968	5.5293	1.2771	2.4812	0.524902	0
211.5	10.0452	8.39648	24.6582	3.97754	7.87158	7.06543	4.25757	3.55664	5.78955	1.5083	2.54688	0.743164	0
212.5	9.96021	7.97925	24.2058	3.42554	7.802	7.12256	4.12622	3.26245	5.2417	1.42407	2.53101	0.352539	0
213.5	9.2146	8.01587	24.4268	4.2124	7.55005	7.07373	4.04004	3.12012	5.65405	1.82202	2.73315	0.594971	0
214.5	8.81348	8.18433	24.8074	4.15063	7.60449	6.9978	3.7666	3.05518	5.73486	1.48364	2.55713	0.522705	0
215.5	8.88135	8.4856	24.6912	4.21924	7.60156	7.21436	4.09131	2.95166	5.56885	1.43213	2.75952	0.611328	0
216.5	9.70166	8.1709	24.5107	4.0686	7.26782	6.82471	4.21533	3.00732	5.32397	1.50488	2.60498	0.775391	0
217.5	9.61377	8.11841	24.6025	4.08667	7.26392	6.88306	4.30908	2.93237	5.46094	1.40723	2.14648	0.265625	0
218.5	9.33887	8.36328	24.561	4.49072	7.2522	6.93359	4.18628	3.28857	5.82324	1.64038	2.41284	0.314941	0
219.5	9.00537	8.23975	24.5608	4.00244	7.44604	6.93555	4.26929	3.19946	5.79395	1.70947	2.56152	1.00586	0
220.5	9.37695	8.09009	24.7522	4.22217	7.24829	6.98413	4.20068	3.55688	5.70898	1.98315	2.68262	0.932617	0
221.5	9.58618	8.21729	24.8071	3.90112	7.2771	6.82544	4.10571	3.22754	5.91064	1.53809	2.48193	1.04395	0
222.5	9.5791	8.29541	24.7375	4.125	7.41211	6.80347	4.09595	3.37671	5.87061	1.92139	2.64819	0.87085	0
223.5	9.79053	8.56885	24.7866	4.15552	7.58643	6.92017	4.04175	3.3208	5.75366	1.7627	2.78101	1.16772	0
224.5	9.72437	8.26978	25.1619	3.8855	7.84399	7.09302	4.07397	3.39624	5.61621	1.47485	2.91211	1.30103	0
225.5	9.65601	8.29224	25.0608	4.20508	7.7478	6.97583	3.94629	3.24561	5.63257	1.51465	2.6814	1.0874	0
226.5	9.73096	8.20947	25.3943	4.35229	7.96802	7.28394	4.07642	3.40698	5.5166	1.4126	2.74194	1.05981	0
227.5	10.0798	8.27954	25.2271	4.4917	8.00024	7.39648	4.03564	3.5166	5.45654	1.9458	3.01514	1.40723	0
228.5	10.363	8.35327	25.5032	4.47778	8.45825	7.45386	4.30225	3.95068	5.74243	1.80859	3.12793	1.38818	0
229.5	9.85791	8.31763	25.3225	4.073	8.22339	7.50049	4.60083	3.58154	5.62842	1.27905	2.69312	1.04492	0
230.5	9.85815	8.37451	25.3191	4.03174	8.00146	7.51074	4.13843	3.51733	5.55859	1.52271	3.10718	1.06104	0
231.5	9.90649	8.43506	25.2495	4.25195	7.68213	7.25	4.05859	3.82861	5.98486	1.86987	2.81348	1.20874	0
232.5	9.4126	8.24707	24.8901	3.88379	7.56787	7.1189	3.81226	3.56152	5.68457	1.521	2.37939	1.11182	0
233.5	9.104	8.25781	24.7341	3.61865	7.44312	7.22485	3.76807	3.20166	5.48779	1.57642	1.91162	1.0791	0
234.5	9.49561	8.20337	24.9885	4.33594	7.48975	7.30664	4.15576	3.69067	5.65503	1.58716	2.60864	1.23218	0
235.5	9.67163	8.37305	25.082	4.33887	7.81738	7.26294	4.22656	3.82837	5.65527	1.65503	2.50366	1.28784	0
236.5	9.64966	8.51587	25.6755	4.29346	7.9104	7.3772	4.7085	4.04761	5.77783	1.96436	2.51465	1.57202	0
237.5	9.96069	8.62866	25.6487	4.40234	7.62842	7.17847	4.95703	3.8728	5.93018	2.15845	2.64258	1.38184	0
238.5	9.6792	8.95459	25.7188	4.61035	7.8667	7.35107	4.54248	3.86157	5.70313	2.26733	2.64722	0.88501	0
239.5	9.12988	8.32617	25.428	4.31421	7.49731	6.70093	3.96118	3.45313	5.23999	1.50122	2.10449	0.548584	0
240.5	9.22852	8.27075	25.0486	4.03687	7.55737	6.60645	3.80908	3.58276	5.29199	1.28564	2.02563	0.151611	0
241.5	9.11084	8.10547	25.0564	3.87061	7.1814	6.59326	3.51685	3.33667	4.82251	0.933838	1.46362	-0.17749	0
242.5	9.65698	8.66187	25.5959	3.89404	7.604	7.08936	4.30151	3.80469	5.32422	1.12793	2.01172	0.368652	0
243.5	9.48047	8.65405	25.4431	3.98096	7.89014	6.85034	4.26953	3.5459	5.54443	1.19702	2.19507	0.490234	0
244.5	8.95166	8.52686	25.3289	3.85547	7.54004	6.57202	4.30542	3.4353	5.30493	1.30859	2.05591	0.158203	0
245.5	9.5813	8.90234	25.6948	4.53296	8.1543	7.12891	4.6814	3.86206	5.44287	1.80151	2.44849	0.710693	0
246.5	9.21045	8.68555	25.7769	4.36133	7.76611	6.92871	4.11035	3.76904	5.40576	1.57886	2.36963	0.251709	0
247.5	9.52759	8.89355	25.6416	4.55859	7.92407	6.97144	4.37451	3.81714	5.74097	1.72412	2.81421	0.262695	0
248.5	9.47144	9.21729	25.6506	4.89453	7.82861	6.99658	4.51733	4.00708	5.67285	1.61499	2.52759	0.610352	0
249.5	9.7019	9.24707	26.1262	5.22241	8.1438	7.49512	4.85522	4.42407	5.84839	2.28271	3.14624	0.655029	0
250.5	9.92334	9.4353	26.3054	5.02979	8.41089	7.34302	4.9082	4.43164	6.11743	1.8877	3.10986	0.589355	0
251.5	9.81104	9.27783	25.8003	5.06348	8.17383	7.18701	4.73828	4.02051	5.67432	1.97339	2.6084	0.702637	0
252.5	9.58545	9.23145	26.1353	4.95557	7.98218	7.21143	4.71313	4.0105	5.67212	1.75708	2.75879	0.543457	0
253.5	9.34961	9.12134	26.1731	4.64819	7.61353	7.19849	4.83154	4.09302	5.61914	1.29907	2.41211	0.516602	0
254.5	9.96338	9.30835	25.9863	5.0354	8.31396	7.37378	5.06128	4.16431	6.20605	1.41504	2.61548	0.655029	0
255.5	9.52466	8.96851	25.7239	4.33862	8.15186	7.14282	4.59009	3.9917	5.84399	1.31421	2.375	0.661377	0
256.5	9.47681	9.07056	25.5725	4.59668	8.28882	7.24438	4.72998	3.58154	5.89038	1.58691	2.90845	0.621826	0
257.5	9.50586	9.24194	25.5178	4.47046	8.21045	7.29077	4.7561	3.45386	5.77563	1.34058	2.70337	0.321533	0
258.5	9.76416	9.03589	25.6211	4.16748	7.89966	6.8396	4.48486	3.2561	5.79907	1.20166	2.56592	0.232666	0
259.5	9.87158	8.85596	25.8242	4.63647	7.94604	6.89014	4.50415	3.58643	5.64722	1.85791	2.90356	0.637451	0
260.5	9.8335	9.13525	25.4185	4.49927	7.69922	6.86011	4.64233	3.37646	5.70483	1.16626	2.57007	0.189697	0
261.5	9.97266	9.29102	25.3328	4.52051	7.84692	6.74927	4.72485	3.66675	5.60352	1.32617	2.48193	0.224121	0
262.5	9.4458	9.21216	25.5283	4.71289	7.90796	6.93091	4.20605	3.41479	5.64282	1.43555	2.57666	0.138184	0
263.5	9.4043	9.45557	25.968	4.67871	8.11792	7.08496	4.48804	3.94629	5.31445	1.50708	2.61768	0.483398	0
264.5	9.48315	9.38208	25.1062	4.40186	8.32617	7.04224	4.46802	3.7251	5.56714	1.29126	2.9519	0.310791	0
265.5	9.6875	9.25098	25.4502	4.46997	8.15381	7.08887	4.51733	3.53247	5.24951	1.06567	2.80225	0.653809	0
266.5	9.72754	9.42603	25.5374	5.07202	8.29492	7.16504	4.56372	3.74268	5.76294	1.42383	3.22607	0.795654	0
267.5	9.50879	9.66382	25.9802	4.75757	8.13989	7.66797	4.77588	3.75293	5.5686	1.65039	3.12793	0.667725	0
268.5	8.92651	9.31226	25.7375	4.46265	7.96704	7.13599	4.89819	3.65161	5.76367	1.30762	3.17798	0.515869	0
269.5	9.22681	9.01758	25.5017	4.52246	7.52759	7.03882	4.5874	3.61255	5.80273	1.39966	2.97974	0.480225	0
270.5	9.51392	9.39429	25.8584	4.85254	8.0686	7.19727	4.6499	3.60107	5.76465	1.28662	2.92334	0.624512	0
271.5	9.21509	9.39746	25.5845	4.42163	7.6709	7.12451	4.33789	3.32764	5.69141	0.702637	2.35913	0.429443	0
272.5	8.97925	9.41138	25.2595	4.84448	9.14868	7.02417	4.21216	3.34033	5.78394	0.841309	2.14966	0.697266	0
273.5	8.82959	9.13086	25.2341	4.41504	10.8301	6.68433	4.03662	3.16602	5.36133	0.855469	2.17456	0.630859	0
274.5	9.20239	9.34497	25.665	4.42578	11.2209	7.00488	4.46362	3.4729	5.59155	1.31787	2.58447	0.590332	0
275.5	9.82031	9.38086	25.8647	4.51563	11.4795	7.24854	4.7002	3.53735	6.00244	1.65869	2.70728	0.782471	0
276.5	10.0291	9.55371	25.8044	4.98169	11.6584	7.62842	5.05859	3.82666	6.39087	1.84766	3.05786	0.962402	0
277.5	9.5835	9.60376	25.9514	4.72754	11.7629	7.34497	4.90967	3.7627	5.58936	1.24976	3.05273	0.764648	0
278.5	9.17188	9.40283	25.8074	4.63794	11.6379	7.23242	4.67456	3.56421	5.80273	1.15894	2.81152	0.557373	0
279.5	9.45044	9.52832	25.6736	4.54199	11.74	7.38745	4.98633	3.8855	6.01733	1.15479	2.99854	0.893555	0
280.5	9.43652	9.58838	25.9861	4.94067	11.4751	7.25488	5.1333	3.63574	6.13721	1.4812	3.06299	0.815674	0
281.5	9.64746	9.68604	25.8408	4.89258	11.8606	7.63452	4.59473	3.76489	6.45605	1.58203	2.92505	0.967529	0
282.5	9.07568	9.39771	25.6509	4.53174	11.6699	7.20093	4.52588	3.42603	5.94995	1.073	2.51099	0.580566	0
283.5	9.79541	9.51978	25.8306	5.00806	11.7666	7.67651	4.77588	3.9021	6.10181	1.35474	3.00537	0.79248	0
284.5	9.54248	9.18359	25.564	4.64917	11.5269	7.10474	4.3418	3.28101	5.75439	1.02173	2.54663	0.441162	0
285.5	9.36914	9.32056	25.5103	4.59302	11.5784	7.09863	4.36987	3.24707	5.74268	0.999756	2.53516	0.196289	0
286.5	9.55615	9.39526	25.9304	4.88867	11.4912	7.17358	4.40991	3.62427	5.78076	1.09204	2.63965	0.614014	0
287.5	9.92529	9.66553	25.8923	5.16284	11.5859	7.3501	4.55908	3.57007	5.52808	1.47461	3.09253	0.730469	0

## Sheet: Figure 3B CD1b-endogenous
Figure 3B: CD1b-endogenous Sensogram (upper)														Figure 3B: CD1b-endogenous Equilibrium curve (lower)
* values in blue italics are exluded data points from figure generation
Time [s]	200μM	100μM	50μM	25μM	12.5μM	6.25μM	3.125μM	1.56μM	0.8μM	0μM				Concentration [μM]	Response Units (RU)
24.5	-0.220581	-0.654175	-0.871704	-0.166504	0.456543	-1.70959	-0.500854	-0.68811	0.692261	0				200	486	506	501
														100	389	397	375
25.5	-0.0252686	-0.287231	-0.27356	0.0656738	1.14648	-0.780273	0.0397949	-0.21228	0.834106	0				50	299	311	283
														25	215	219	212
26.5	0.138306	-0.874512	-0.462402	-0.230957	1.28735	-0.91748	0.00366	-0.12561	0.146606	0				12.5	139	130	134
														7.25	98.8	97.8	86.9
27.5	0.0565186	-0.852783	-0.730957	-0.438599	0.714478	-0.827026	-0.0269775	0.0217285	-0.163452	0				3.125	64	59.2	52.2
														1.56	38.9	36.6	27.7
28.5	-0.435669	-1.20435	-0.762573	-0.402344	0.677368	-1.13403	-0.847168	-0.242676	-0.392334	0				0.78	23.2	25.9	16.1
														0	0	0	0
29.5	-0.154785	-0.864624	-0.130127	-0.026123	0.921997	-0.568848	-0.461304	-0.0266113	-0.0164795	0
																	n=3
30.5	-0.393188	-0.626831	-0.526001	-0.171631	0.865112	-0.48584	-0.30835	-0.223755	0.270386	0
31.5	0.22522	-0.36145	-0.12561	0.417603	1.07813	0.203735	0.0871582	-0.206909	0.517822	0
32.5	-0.177612	-0.508301	-0.440063	-0.119507	0.290161	-0.017334	-0.0980225	-0.509521	-0.0201416	0
33.5	0.0845947	-0.0684814	0.0311279	0.174927	0.424194	0.307983	0.407349	0.15686	0.181396	0
34.5	-0.283813	-0.0899658	0.184204	0.0175781	0.1073	-0.0480957	-0.121948	0.0865479	0.0563965	0
35.5	-0.328613	-0.350098	-0.153931	0.0230713	-0.127563	-0.0507813	-0.0718994	-0.0782471	-0.186157	0
36.5	-0.154541	-0.069458	-0.13501	0.00342	-0.213745	-0.179077	0.0299072	-0.376465	-0.229614	0
37.5	0.134155	0.220825	0.118164	-0.0333252	-0.00439	0.00916	0.0878906	-0.0112305	0.0324707	0
38.5	0.63269	0.288452	-0.0137939	-0.0106201	0.238281	0.268555	0.0758057	0.37915	0.326782	0
39.5	0.0595703	-0.0494385	-0.294312	-0.337891	-0.186646	-0.0244141	-0.392212	-0.416626	-0.338013	0
40.5	0.286865	-0.0533447	-0.178711	-0.195435	-0.00317	0.0212402	-0.226318	-0.646362	-0.106934	0
41.5	-0.219727	-0.552002	-0.850586	-0.991821	-0.555786	-0.528687	-0.807739	-0.972046	-1.10803	0
42.5	-0.234497	-0.338745	-0.668091	-0.808105	-0.552368	-0.260986	-0.670654	-1.21655	-1.03833	0
43.5	-0.406494	-0.474365	-0.944336	-0.604248	-0.740967	-0.665039	-0.783691	-1.28308	-0.938477	0
44.5	0.128296	0.40332	-0.334229	-1.48792	-1.13	-1.82324	-1.2782	-1.39673	-0.686523	0
45.5	-0.102051	0.312744	-1.49817	-1.76831	-2.15698	-2.26343	-2.09302	-3.16821	-0.347046	0
46.5	0.154053	0.71936	-1.24475	-1.52661	-2.08362	-1.70557	-1.82788	-3.30261	-0.013916	0
47.5	-0.0950928	0.694458	-1.53613	-1.65625	-2.01013	-1.64343	-1.79688	-3.17664	0.130615	0
48.5	-0.29895	0.578003	-1.46106	-1.5835	-1.93237	-1.61682	-2.06372	-2.84937	-0.0700684	0
49.5	0.11145	0.492065	-1.32275	-1.94287	-1.8324	-2.07361	-2.03601	-3.00452	-0.097168	0
50.5	0.55957	0.533447	-0.985352	-1.41956	-1.49573	-1.48718	-1.60974	-2.85059	0.225586	0
51.5	-0.190063	0.342773	-1.68457	-1.80859	-1.10986	-1.67834	-1.31726	-3.42676	1.79504	0
52.5	0.978271	11.0416	-2.13501	0.785522	-0.218018	-1.58618	-1.01453	-3.27563	6.92712	0
53.5	3.71228	168.694	-2.64001	52.7468	-0.47229	-2.06775	2.93042	-3.35681	10.1221	0
54.5	185.078	270.706	35.4521	90.8262	6.88708	0.615479	13.2035	-3.974	4.00525	0
55.5	272.079	67.5143	101.845	45.2012	34.2976	16.1002	12.2047	-1.28345	0.46936	0
56.5	-94.6416	-134.951	32.9865	0.163	29.6483	17.1471	8.0199	5.51697	2.82703	0
57.5	-489.329	-226.024	-57.5198	-15.3	13.1573	9.86426	6.3468	7.65173	8.04468	0
58.5	-714.25	-206.029	-115.487	-0.408081	0.386353	2.6073	9.29688	3.28027	12.6263	0
59.5	-711.916	-122.243	-114.006	31.6731	2.14685	3.33264	14.923	-3.22253	14.5251	0
60.5	-554.985	-25.0138	-66.4939	66.8203	17.6304	13.119	21.4315	-5.98889	15.0337	0
61.5	-345.542	62.2272	-1.09009	97.7148	38.6921	25.369	27.1195	-3.46741	15.0076	0
62.5	-155.739	130.697	60.3284	121.347	58.3062	37.0061	31.8718	2.03723	14.9467	0
63.5	-7.5592	181.818	109.409	138.906	74.2919	46.7542	35.2878	7.53137	14.697	0
64.5	102.158	219.695	146.643	151.876	85.9851	54.0072	37.667	11.9852	14.6282	0
65.5	180.944	248.111	174.03	162.053	95.1312	59.6252	39.9034	15.4165	14.5447	0
66.5	238.86	269.866	194.03	169.924	101.797	63.8582	42.223	17.8807	14.8431	0
67.5	282.162	286.963	209.378	176.313	107.325	67.2772	44.0472	19.8776	14.8776	0
68.5	315.144	300.321	220.516	181.047	111.224	69.573	43.8387	20.1373	14.5815	0
69.5	341.481	310.488	229.369	184.896	114	71.1498	44.1542	21.1642	14.8966	0
70.5	362.341	318.989	236.295	188.32	117	73.1753	44.4742	21.7236	14.6506	0
71.5	379.308	326.306	242.185	191.093	118.601	74.881	45.1311	22.3735	14.8927	0
72.5	393.78	332.395	247.434	193.528	120.695	75.3994	45.9026	22.6842	15.0505	0
73.5	405.958	337.437	251.451	195.314	122.153	76.2878	46.4856	23.0991	14.8975	0
74.5	416.008	342.065	254.925	197.04	123.644	76.9823	46.9077	23.3724	15.056	0
75.5	425.012	346.219	258.254	198.75	125.097	78.3623	47.4633	24.012	15.3987	0
76.5	431.556	349.73	260.696	200.307	125.952	79.2421	47.7933	24.4131	15.0452	0
77.5	437.099	351.923	262.498	201.628	126.007	79.8772	47.8602	24.3804	14.9745	0
78.5	442.138	354.298	264.256	203.164	126.893	80.553	48.382	24.4541	15.1658	0
79.5	448.134	356.42	265.773	203.878	127.576	81.3268	48.6851	24.6138	15.0273	0
80.5	453.101	358.575	267.172	204.332	128.282	81.5798	48.4452	24.9049	14.824	0
81.5	457.195	360.397	268.052	205.102	129.898	81.5404	48.6671	25.0111	15.042	0
82.5	461.529	362.4	270.081	206.295	130.573	82.7115	49.7617	25.9362	15.8467	0
83.5	465.093	364.098	271.837	207.357	131.382	83.6838	49.4137	26.5186	16.2959	0
84.5	467.95	365.092	272.728	208.028	132.224	83.1561	49.566	26.7252	15.9506	0
85.5	470.505	366.2	273.656	208.182	131.883	83.2144	49.598	26.7776	16.0111	0
86.5	473.079	367.444	274.756	209.042	131.982	83.4447	50.0125	26.9744	16.0454	0
87.5	475.34	368.008	275.695	209.325	129.851	83.6514	50.2804	26.7716	16.058	0
88.5	478.147	369.232	276.713	210.095	131.183	84.2189	50.1488	26.9502	16.1709	0
89.5	480.471	369.162	277.084	209.981	131.599	84.1549	50.4636	27.2783	16.463	0
90.5	482.411	369.748	277.817	209.214	132.093	83.8357	49.6261	26.9353	16.0643	0
91.5	483.922	370.509	278.188	208.912	131.866	84.4971	49.4006	27.0076	15.7485	0
92.5	485.758	371.025	278.767	209.665	132.734	85.1927	50.6703	27.0596	16.1331	0
93.5	487.536	371.682	279.521	210.6	132.751	85.214	51.1984	27.4326	16.5514	0
94.5	489.72	372.937	280.753	210.556	133.198	85.7074	51.9578	27.8722	16.972	0
95.5	490.186	372.792	280.825	210.752	133.239	86.0643	51.4867	27.7256	16.6432	0
96.5	491.221	372.842	281.049	211.014	133.212	86.0045	51.5359	27.5709	16.0497	0
97.5	492.416	373.296	281.656	211.246	133.436	86.2749	51.7703	27.4603	16.0594	0
98.5	493.696	374.44	282.285	211.514	133.509	86.7236	51.8644	27.4147	15.8463	0
99.5	495.496	375.264	282.932	212.007	133.708	86.923	52.3026	27.7014	15.9346	0
100.5	496.766	375.794	283.53	212.223	133.937	86.9205	52.3613	27.8186	16.2037	0
101.5	498.869	376.698	284.433	212.61	134.202	87.537	52.532	28.0588	16.5931	0
102.5	500.595	377.388	285.139	212.488	134.501	87.9269	53.0574	28.3768	16.7092	0
103.5	502.185	378.292	285.986	211.674	134.537	86.9525	51.9363	29.3376	16.2697	0
104.5	506.2	381.298	288.348	213.23	135.235	88.6807	52.8129	29.7268	17.1487	0
105.5	506.124	380.221	287.435	212.675	134.721	87.933	52.7175	28.5775	16.677	0
106.5	504.837	379.394	286.631	212.726	134.844	88.2515	52.9222	28.5822	16.8623	0
107.5	504.514	379.716	286.146	212.838	135.346	88.5518	53.4242	28.9158	17.2806	0
108.5	505.519	379.574	286.359	212.477	134.993	88.3806	53.255	28.572	16.822	0
109.5	506.96	380.105	287.614	212.901	135.29	88.9066	53.0172	29.0347	16.9615	0
110.5	503.936	374.342	288.728	194.191	129.582	79.5713	51.3456	29.3923	16.7377	0
111.5	286.604	229.598	226.28	115.08	88.0144	52.149	35.7992	26.5958	10.9536	0
112.5	-67.5959	22.8491	98.1815	35.7242	42.079	26.3889	20.4258	17.2439	4.52441	0
113.5	-424.3	-152.858	-28.7838	17.1753	16.0343	24.6451	12.9675	7.33301	1.09192	0
114.5	61.4209	137.812	65.4021	106.722	54.2781	45.0834	23.5874	6.14124	4.57983	0
115.5	613.559	389.482	213.044	148.556	76.2852	51.0448	28.2012	10.719	5.68738	0
116.5	812.534	452.657	259.278	142.368	74.6019	45.681	26.1412	11.9165	5.25488	0
117.5	764.939	402.92	238.193	119.846	63.3387	37.8191	21.6758	9.58264	4.55139	0
118.5	642.192	329.798	197.435	99.9829	52.0431	30.7886	17.3488	6.7605	3.99316	0
119.5	528.436	269.043	161.985	83.0634	44.1719	26.2194	14.8956	5.48621	4.48694	0
120.5	433.285	220.389	132.969	68.9066	37.9329	22.3339	12.2601	4.14709	3.78528	0
121.5	362.782	183.757	110.044	58.2083	32.1722	18.9658	10.1932	2.56348	2.61548	0
122.5	306.927	155.524	92.8401	49.5925	28.1265	16.8232	9.3761	2.01501	2.44507	0
123.5	261.49	132.263	78.641	42.1208	23.9989	14.4178	7.63672	1.30969	1.70227	0
124.5	227.883	114.932	67.3701	37.1183	21.0175	13.6416	7.87842	1.00293	2.0907	0
125.5	196.033	97.4106	56.6173	30.4434	17.5421	11.8486	6.76599	0.513794	1.97046	0
126.5	173.211	85.3595	50.4135	26.6039	16.1359	10.3975	5.47485	1.05908	1.69153	0
127.5	155.02	75.5983	45.1475	24.0032	14.8411	9.65845	5.16003	0.888062	1.54626	0
128.5	138.138	66.2529	39.597	20.6195	13.1577	8.84363	4.28833	0.317871	1.24353	0
129.5	124.771	59.4717	34.874	18.3887	12.0636	7.90723	3.71899	-0.103394	1.21338	0
130.5	112.408	52.6519	31.1272	15.9821	10.675	6.92444	3.3269	-0.129028	0.90686	0
131.5	101.669	46.7406	27.4187	14.0579	9.802	6.66943	2.67078	-0.80249	0.808105	0
132.5	92.9868	42.6556	24.3685	12.4374	8.46326	6.73694	3.56592	-0.892822	1.59668	0
133.5	84.71	38.0667	22.507	10.4957	6.88904	5.57251	2.73547	-0.185791	1.05798	0
134.5	78.1757	34.8807	19.5906	9.86841	6.59229	5.47644	2.53528	-0.274292	1.55688	0
135.5	70.7037	30.5326	16.8174	8.61755	4.96094	5.67603	2.68201	-1.26147	0.541504	0
136.5	64.7705	26.9845	14.9103	7.94409	4.16052	4.45215	2.17456	-0.608398	0.320923	0
137.5	61.1802	25.3385	14.483	7.7511	4.39832	4.72754	2.77332	0.0892334	1.09583	0
138.5	57.6448	23.5015	13.4623	7.50281	4.1438	4.45813	2.40625	0.334229	0.933838	0
139.5	53.8901	20.9436	12.0635	6.82935	3.62769	4.276	2.10632	-0.116943	0.708496	0
140.5	50.6818	19.3517	11.3721	6.3418	3.49219	4.40808	2.22815	-0.106445	1.01733	0
141.5	47.5935	17.4882	10.1263	5.56946	2.72449	3.95215	1.75305	0.0164795	1.047	0
142.5	45.3232	16.5295	9.34827	5.07544	2.51208	4.005	1.48047	-0.316162	0.897949	0
143.5	41.2119	14.3591	7.44434	3.65149	1.54016	4.25098	0.303833	-1.83496	0.7677	0
144.5	39.4467	13.2529	7.0354	3.39417	1.76831	4.19788	-0.292236	-1.12329	0.246582	0
145.5	37.1943	11.401	6.27246	3.07935	1.2843	3.96558	0.00159	-1.37683	0.624023	0
146.5	34.7217	10.6487	5.58337	2.35547	0.658203	3.53821	-0.341064	-1.84558	0.197754	0
147.5	33.944	9.76392	5.7522	2.02527	1.00146	3.07397	-0.877075	-1.8479	0.27124	0
148.5	32.4146	9.28699	6.11536	1.56445	0.438599	2.7627	-0.738647	-1.97473	0.151367	0
149.5	30.8616	8.62207	6.36389	1.32629	0.569458	3.0116	-1.25903	-2.09778	-0.0372314	0
150.5	29.5275	8.03259	6.07043	0.666748	0.222656	2.48694	-1.22742	-2.00879	-0.045166	0
151.5	28.5652	7.51941	6.59644	0.242676	-0.407715	1.93201	-1.16052	-2.02197	-0.258667	0
152.5	27.3831	6.76318	5.79126	0.196045	-0.307373	1.78662	-1.44971	-2.15051	0.103638	0
153.5	26.6752	5.88928	5.38464	-0.414429	-0.444824	1.26746	-1.99963	-2.427	-0.568481	0
154.5	24.7709	4.62708	3.99756	-1.08167	-0.972412	1.20142	-2.64539	-2.91553	-0.958008	0
155.5	24.3309	4.63293	3.38293	-0.923096	-0.983276	1.64587	-2.50879	-3.01868	-1.00696	0
156.5	22.8877	3.6897	2.64514	-1.55237	-1.71753	1.2323	-2.61377	-3.40405	-1.55212	0
157.5	22.3412	3.4939	2.22083	-1.26733	-1.58374	1.49243	-2.21973	-3.36353	-1.02368	0
158.5	21.9427	3.35059	1.63306	-1.50464	-1.27039	1.78418	-2.72314	-3.01318	-1.03186	0
159.5	21.3986	2.62598	0.996216	-1.98865	-1.71021	1.22913	-3.11682	-3.4967	-1.42285	0
160.5	20.8099	2.52136	1.09204	-1.99963	-1.71558	1.45459	-2.93372	-3.47241	-1.13806	0
161.5	20.3497	2.27905	1.29858	-1.76648	-1.7157	1.6709	-2.81921	-3.25879	-0.960083	0
162.5	19.9342	1.58508	1.25183	-2.12927	-1.6167	1.75415	-2.59534	-2.86816	-0.918457	0
163.5	19.4006	1.58887	0.894409	-2.57532	-2.06921	1.50488	-2.47302	-3.39392	-0.841553	0
164.5	18.4678	1.14661	1.01111	-2.5282	-2.00049	1.46924	-2.60718	-3.59058	-0.943726	0
165.5	18.5145	1.08337	0.800537	-2.49353	-1.94885	1.64392	-2.58411	-3.36902	-1.05725	0
166.5	17.8784	0.731934	0.776855	-2.76404	-2.07959	1.48975	-2.67456	-3.20837	-1.31189	0
167.5	17.787	0.226074	0.805298	-2.44495	-1.95667	1.75928	-2.51904	-3.15637	-1.04614	0

## Sheet: Figure 3B CD1b-PG
Figure 3B: CD1b-PG Sensogram (upper)															Figure 3B: CD1b-PG Equilibrium curve (lower)
* values in blue italics are exluded data points from figure generation
Time [s]	50μM	25μM	12.5μM	6.25μM	3.125μM	1.56μM	0.78μM	0.4μM	0.2μM	0.1μM	0μM				Concentration [μM]	Binding Response (RU)
4.5	3.91406	1.18262	0.410889	2.11914	0.134277	0.718994	0.530762	-0.0227051	1.06152	0.834961	0				50	600	625
5.5	2.21851	0.713135	0.526855	0.478516	-1.48169	-0.61084	0.416748	-0.817139	0.601807	1.01563	0				25	493	595
6.5	2.8457	0.990967	2.29761	1.01025	-0.547852	0.256348	0.137939	-0.583496	0.880371	5.00073	0				12.5	351	379
7.5	4.65796	0.943359	-0.11499	2.64453	1.2832	1.76953	0.105469	1.59888	0.119629	-4.27319	0				6.25	235	238
8.5	2.11841	0.260986	0.0761719	-0.294922	-0.596924	-0.0412598	-0.462891	-0.749512	0.436035	-1.8374	0				3.125	158	168
9.5	0.98999	-1.79224	-1.78198	-0.714355	-0.450928	-0.676025	-1.4397	-1.15918	0.213867	-3.60083	0				1.56	99	102
10.5	-0.459229	-2.54956	-1.823	-0.966309	-0.932861	-2.04517	-1.9585	-2.33105	-0.150635	-2.43213	0				0.78	61.7	49.6
11.5	2.44531	-0.474365	-0.057373	1.02075	-0.155518	-0.946777	-1.30981	-1.0752	0.123779	-2.15967	0				0.4	33.7	35
12.5	2.93799	-0.0373535	0.306152	1.13086	0.19751	-0.865967	-0.848145	-0.222656	-0.292969	-0.556885	0				0.2	19.1	25.4
13.5	1.17944	-0.16333	0.034668	-0.844482	-1.35718	-1.9043	-0.645752	-2.12451	-0.0371094	0.121338	0				0.1	11.7	11.1
14.5	0.646973	-0.422607	-0.938232	-1.97192	-1.59277	-1.97339	-0.458252	-1.84521	0.511963	-1.03125	0				0	0	0
15.5	1.16455	-0.597656	-0.723877	-1.07568	-0.998535	-0.839355	-0.235596	-1.17603	0.276367	-0.611084	0
16.5	1.4165	-0.690674	-0.384521	-0.641846	-0.989746	-0.486084	0.23584	-0.860596	-0.246826	-0.736084	0						n=2
17.5	2.59912	-0.0134277	0.273682	0.0371094	-0.17334	-0.00976563	0.771973	-0.322998	0.0981445	-0.175781	0
18.5	2.72705	-0.0168457	0.168945	0.135254	0.0458984	-0.143311	0.615967	-0.256348	0.322021	-0.0791016	0
19.5	2.56104	-0.195068	0.103027	-0.0419922	-0.488037	-0.321533	0.656738	-0.443604	0.268555	-0.0285645	0
20.5	2.83276	-0.178955	0.510498	0.0537109	-0.262939	-0.0605469	0.576904	-0.135498	0.31665	0.559814	0
21.5	1.60522	-0.335693	-1.01953	-0.305176	-0.557129	-0.504395	0.0698242	-0.541748	0.109375	0.560547	0
22.5	0.0539551	-0.80127	-2.54346	-0.790283	-0.833496	-0.617676	-0.266846	-0.828125	0.28833	-0.554199	0
23.5	0.0209961	-0.270752	-0.61792	0.19043	-0.206543	-0.225586	0.228271	-0.114014	-0.122314	-0.277832	0
24.5	0.463867	0.0507813	0.0324707	0.363525	-0.0375977	0.017334	0.414795	-0.101074	0.0419922	0.264893	0
25.5	0.386963	0.0065918	0.204834	0.174805	0.12085	-0.213135	0.162842	-0.184082	0.389404	0.643311	0
26.5	0.186035	0.187012	0.123047	0.10791	0.144043	0.0410156	0.0239258	0.180664	0.330566	0.517822	0
27.5	-0.098877	-0.13916	0.0549316	0.0275879	0.0830078	-0.134766	-0.0410156	0.0539551	-0.179199	0.415039	0
28.5	-0.183105	-0.20874	0.232422	-0.283203	-0.203369	-0.0800781	-0.229248	-0.179443	-0.11084	-0.130371	0
29.5	-0.413086	0.130127	0.0390625	-0.278809	0.020752	0.20166	-0.332764	0.265625	-0.0568848	-0.523926	0
30.5	-0.361572	0.243896	-0.0688477	-0.302246	0.0783691	0.393311	-0.227051	0.0788574	-0.29248	-0.908691	0
31.5	-0.988525	-0.20459	-0.849121	-0.77417	-0.332031	-0.439697	-0.735352	-0.473633	-0.87915	-1.18555	0
32.5	-1.16211	-0.305908	-0.553223	-0.959717	-0.519531	-0.304688	-0.619385	-0.529541	-0.678711	-1.0271	0
33.5	-0.960693	-0.429688	-0.889893	-0.682373	-0.265625	-0.259033	-0.557129	-0.232422	-0.217529	-0.823486	0
34.5	-0.759277	-0.336426	-0.30835	-0.434814	-0.503418	-0.16333	-0.663086	-0.0566406	-0.346436	-0.784912	0
35.5	-1.18872	-0.959717	-0.577148	-1.1333	-1.18774	-0.954102	-1.08447	-0.366943	-0.881104	-0.435791	0
36.5	-1.72681	-1.22119	-0.923828	-1.24023	-1.30444	-1.02417	-1.05151	-0.652344	-0.136963	-0.448486	0
37.5	-1.04395	-0.405273	-0.609131	-0.553223	-0.619385	-0.729004	-0.362793	-0.351807	0.67749	-0.626709	0
38.5	-0.286865	-0.0102539	0.088623	-0.0429688	-0.315918	-0.321045	0.218994	-0.229004	0.577881	-0.62207	0
39.5	-0.317139	0.170166	0.212158	-0.0178223	0.0703125	0.0578613	0.494629	-0.0976563	0.477539	-0.638428	0
40.5	0.206787	0.731445	0.327148	0.850342	0.469727	0.544678	0.778076	0.394043	0.453125	-0.431885	0
41.5	0.223633	1.03467	0.402832	0.854004	0.446045	0.916748	1.15161	0.78125	0.808594	-0.287842	0
42.5	0.512207	0.75415	0.743652	0.630371	0.3125	0.814453	1.21289	0.656982	0.954834	0.35376	0
43.5	1.90625	0.853027	0.865967	0.823975	0.707275	1.22754	1.125	0.551514	1.34448	0.338623	0
44.5	2.61572	1.12891	1.1499	0.23291	0.421387	1.00854	0.749268	0.655518	1.10669	1.06763	0
45.5	3.16309	78.593	0.620361	0.290771	0.635498	0.550781	1.28906	1.19653	0.83374	0.517822	0
46.5	415.616	434.668	1.14917	1.54297	10.8638	-0.186523	6.84082	2.78833	-0.097168	5.65771	0
47.5	683.478	491.567	130.654	106.591	79.1304	-5.28589	28.8352	18.2959	-4.52588	7.9082	0
48.5	720.564	469.322	223.499	163.652	100.96	18.6597	35.75	26.8584	1.32666	3.66821	0
49.5	642.654	394.54	239.391	171.569	102.611	43.3894	35.3184	27.2617	9.31592	-1.35596	0
50.5	544.89	362.619	236.081	164.143	100.078	55.1948	33.9512	23.0237	12.624	1.71582	0
51.5	515.052	355.264	233.706	158.566	99.2415	57.8208	33.0911	20.929	11.4976	3.54932	0
52.5	504.135	353.766	233.113	156.779	99.0469	59.6614	33.1719	20.5146	11.2803	4.29004	0
53.5	498.824	352.472	232.905	155.923	98.7	60.5911	32.856	19.9709	11.1655	4.50977	0
54.5	496.072	351.143	233.203	155.278	98.2788	60.9778	32.9265	19.8186	10.9868	4.62134	0
55.5	494.232	350.743	233.26	155.27	98.5657	61.334	32.9524	19.5142	11.2107	4.39404	0
56.5	493.177	350.037	233.209	155.198	98.54	61.2744	32.6316	19.3022	11.0671	4.42236	0
57.5	492.499	350.112	234.124	156.003	98.9639	61.9661	33.4407	19.8716	11.3799	4.75684	0
58.5	492.237	350.825	234.732	156.475	99.605	62.6897	33.7668	20.3416	12.0959	5.70581	0
59.5	492.152	351.11	235.149	157.045	100.131	63.1453	34.1147	20.9924	12.8413	6.01782	0
60.5	491.518	350.918	234.85	157.01	99.7446	62.9609	34.0032	20.6621	12.7205	6.03198	0
61.5	491.012	350.736	234.928	157.01	99.5356	62.896	33.9675	20.4492	12.4907	5.96533	0
62.5	490.602	350.471	234.526	156.716	99.3928	62.6245	33.8416	20.1309	12.0708	5.62573	0
63.5	491.052	350.558	234.878	157.002	99.781	62.8269	33.9631	19.6958	12.0969	5.85059	0
64.5	490.894	350.339	234.698	156.873	99.4053	62.6353	33.7827	19.4722	11.9463	5.61743	0
65.5	490.774	350.274	234.906	157.041	99.7126	62.8811	34.0457	19.2349	11.783	5.61548	0
66.5	490.731	350.356	234.977	156.903	99.6697	62.6589	33.9761	19.1902	11.6028	5.58301	0
67.5	490.814	350.133	234.74	157.088	99.4075	62.4963	33.9211	19.2698	11.4602	5.54077	0
68.5	490.689	350.054	234.728	156.858	99.406	62.46	33.7188	18.9436	11.5305	5.47949	0
69.5	490.597	349.879	234.778	157.175	99.5664	62.4382	33.8833	18.9258	11.418	5.29492	0
70.5	491.002	350.208	234.766	157.186	99.4473	62.6758	34.2183	19.2454	11.7053	5.22461	0
71.5	491.246	350.439	234.393	157.048	99.1399	62.2903	34.032	19.0044	11.3518	5.29199	0
72.5	491.764	350.338	234.705	157.402	99.4871	62.5854	34.4458	19.0906	11.5212	5.24805	0
73.5	491.965	350.193	234.965	157.619	99.4712	62.7146	34.5532	19.165	11.592	5.24023	0
74.5	492.538	350.695	234.978	157.702	99.3772	62.502	34.2727	19.1907	11.9365	5.12769	0
75.5	492.457	350.381	234.974	157.111	99.1985	62.3289	33.8564	18.885	11.7185	5.19214	0
76.5	492.475	350.335	235.054	157.128	99.2197	62.3801	33.916	19.1653	11.8293	5.0896	0
77.5	492.609	350.122	234.98	157.04	99.146	62.5303	33.8491	19.0989	11.74	5.4541	0
78.5	492.51	350.163	235.071	156.967	98.9678	62.271	33.7585	18.7087	11.6763	5.44824	0
79.5	492.324	349.393	234.88	156.711	98.7285	61.6614	33.3601	18.4478	11.2756	5.02344	0
80.5	492.472	349.407	235.534	156.784	99.1187	61.762	32.9641	18.2253	11.3052	4.51782	0
81.5	493.048	350.156	235.788	157.12	99.3608	62.1338	33.1943	18.5698	11.4185	4.12671	0
82.5	493.068	350.063	235.429	157.008	99.0754	62.0325	33.2766	18.783	11.3369	3.92358	0
83.5	492.666	349.81	235.085	156.959	99.1179	61.7683	33.1665	19.1106	11.1497	4.07837	0
84.5	492.115	349.93	234.828	157.143	99.052	61.9812	33.3938	18.7644	11.0244	3.9082	0
85.5	492.601	350.345	235.366	157.321	99.2578	62.0098	33.2063	18.7947	11.1284	4.21436	0
86.5	492.519	350.528	235.39	157.6	99.4851	61.7268	33.3784	18.8562	11.0359	4.34937	0
87.5	492.57	350.321	235.276	157.214	99.3206	61.6028	33.468	18.9609	11.1699	4.38745	0
88.5	492.383	350.637	235.202	157.286	99.325	61.9778	33.3594	18.6807	11.2725	4.39917	0
89.5	491.802	350.492	235.012	156.802	98.8118	61.8245	32.9734	18.6414	10.9468	3.99512	0
90.5	492.124	350.532	235.17	157.072	98.7458	61.6636	33.064	18.7939	10.8684	4.35327	0
91.5	492.153	350.3	235.023	156.986	98.5779	61.5061	33.0754	18.5554	11.0095	4.09326	0
92.5	491.819	349.889	234.613	156.738	98.3894	61.3557	32.4785	18.0764	10.6262	3.78564	0
93.5	491.914	350.035	234.576	156.78	98.1018	60.9458	32.6367	18.1748	10.6702	3.69507	0
94.5	492.724	350.307	235.115	157.031	98.6504	61.2727	33.0356	18.6692	10.9351	4.08276	0
95.5	492.868	350.399	235.01	157.359	98.8406	61.2324	33.3242	18.7312	11.0515	4.32715	0
96.5	493.073	350.704	234.876	157.946	98.813	61.5938	33.3352	19.2346	11.4429	4.80005	0
97.5	493.236	350.771	235.34	157.804	98.8145	61.8999	33.5164	19.5327	11.7317	4.90698	0
98.5	493.617	350.972	235.14	157.962	98.832	61.5281	33.9075	19.7703	11.7712	5.21631	0
99.5	493.787	350.98	235.264	157.998	99.2075	61.96	33.8188	19.3506	12.2205	5.31787	0
100.5	493.774	351.007	235.004	157.83	99.2639	61.8718	33.7263	18.9072	12.1682	5.32935	0
101.5	493.323	350.768	234.844	157.439	98.771	61.4238	33.4072	18.1443	11.478	4.89893	0
102.5	493.758	350.889	235.189	157.615	98.6614	61.3325	33.4595	18.4617	11.2456	4.71606	0
103.5	493.899	350.691	234.415	157.734	98.7439	60.97	33.5225	18.0679	11.4397	3.75635	0
104.5	494.422	351.178	235.081	157.889	98.8049	61.7363	33.7544	18.3811	11.4653	5.17847	0
105.5	494.482	351.266	235.364	158.363	98.9766	61.6899	33.9536	18.3328	11.2771	5.06445	0
106.5	494.547	351.228	234.347	158.177	98.8608	61.8442	33.7637	18.3162	11.2405	5.12109	0
107.5	423.36	255.576	142.449	137.643	80.969	43.4858	28.4092	16.2461	8.70703	2.30518	0
108.5	177.28	96.7935	53.5874	59.438	33.9758	16.6584	12.0022	5.49243	2.6958	1.56665	0
109.5	73.4253	48.1731	29.2878	24.4968	15.5237	7.89404	5.07373	0.186279	0.960938	2.43311	0
110.5	78.0659	44.9854	24.6941	17.5842	10.4658	6.49976	3.34131	0.362793	1.67017	1.55225	0
111.5	67.7549	35.8621	19.1931	14.4568	7.90796	4.59668	2.29224	0.250244	1.19604	0.723389	0
112.5	53.2271	27.7749	14.623	10.8159	5.91162	3.77515	1.76855	0.629639	1.46729	0.48999	0
113.5	40.0303	19.7456	10.8562	8.41797	4.45972	3.31494	1.47656	0.434082	1.59009	-0.104004	0
114.5	28.3997	14.3623	7.78394	5.97339	3.25269	2.75146	1.22461	-0.152344	1.73291	-0.180176	0
115.5	21.2773	10.5427	5.33154	4.77417	2.95288	2.46777	0.788574	-0.0407715	1.51172	-0.156738	0
116.5	15.333	7.49292	3.96411	3.73608	2.17847	1.79541	0.670654	-0.304932	1.31665	-0.563232	0
117.5	10.8818	5.0105	2.36523	2.72412	1.05981	1.09351	0.20752	-0.582764	1.02441	-1.13721	0
118.5	7.35498	2.93335	0.905273	1.64478	0.130615	0.563477	-0.541504	-1.72656	0.282715	-1.71362	0
119.5	5.43164	2.06006	0.2771	1.37842	-0.290771	0.416504	-0.72168	-1.94775	0.156982	-1.77563	0
120.5	4.63892	1.55664	0.162109	1.20703	-0.287598	0.15918	-0.438965	-1.81616	0.776855	-1.35278	0
121.5	4.40674	1.41748	0.799805	1.63062	0.397461	0.770264	0.269775	-1.18677	1.66138	-0.631104	0
122.5	3.96436	1.05591	0.620605	1.83716	0.533936	0.579834	0.416992	-1.12769	1.53809	-0.530029	0
123.5	3.57593	1.09985	0.349365	1.6001	0.694092	0.570068	0.522461	-1.36743	1.37646	-0.477783	0
124.5	3.43286	1.35034	0.645264	2.10913	1.05103	0.899658	0.95166	-1.11938	1.58301	-0.280273	0
125.5	3.42017	0.775635	0.375488	1.79492	0.649658	0.609863	0.549561	-1.31836	1.26904	-0.523438	0
126.5	2.95215	0.816162	0.266113	1.59912	0.612305	0.674805	0.643555	-1.34424	1.00537	-0.560059	0
127.5	2.66138	0.740479	0.136963	1.60791	0.489258	0.575684	0.384766	-1.31909	1.05054	-0.0959473	0
128.5	2.54077	0.942871	0.339111	1.33984	0.69165	0.499268	0.592773	-1.46875	1.08838	0.328857	0
129.5	2.13599	1.25562	-0.416992	0.858154	0.346924	0.412354	0.440918	-1.9895	0.770996	-0.171387	0
130.5	1.99561	1.4375	-0.205322	0.927979	0.640137	0.587646	0.654297	-1.9397	1.19287	-0.255859	0
131.5	1.58472	1.58081	-0.262939	0.939941	0.268799	0.653076	0.645996	-1.88403	1.14429	-0.267334	0
132.5	1.70044	1.24683	-0.345703	0.772705	0.271729	0.67334	0.696777	-1.87109	1.36768	-0.389648	0
133.5	1.36304	1.0293	-0.585938	0.348877	-0.0998535	0.49292	0.134277	-2.13892	1.29077	-0.770752	0
134.5	1.27905	0.966309	-0.498047	0.491211	-0.0012207	0.437988	-0.174561	-2.14209	0.868164	-0.945801	0
135.5	1.37109	0.815918	-0.592285	0.687988	-0.0712891	0.630127	0.0957031	-1.83643	0.975586	-0.758789	0
136.5	1.46606	1.06396	-0.309082	0.688965	0.257324	1.03247	0.239502	-1.76099	1.28687	-0.292236	0
137.5	1.15942	1.33105	-0.178955	0.340332	-0.0371094	0.887451	-0.198486	-2.04321	1.27515	0.167969	0
138.5	0.524414	0.436768	-1.1521	-0.0690918	-0.593506	0.166504	-0.70752	-2.10693	0.756348	-0.897461	0
139.5	0.470947	-0.136963	-1.14478	-0.368896	-1.21558	-0.0385742	-0.858398	-2.40601	0.556396	-1.07446	0
140.5	0.960449	-0.304199	-1.21167	0.0537109	-0.606934	0.270752	-0.4021	-1.94385	0.717041	-1.74878	0
141.5	1.53369	0.695801	-0.393799	1.10889	0.24585	1.12646	0.272217	-1.01245	1.89038	-1.21411	0
142.5	1.94458	1.03149	0.233643	0.937988	0.340576	1.13159	0.330078	-0.888916	1.41772	-0.648193	0
143.5	2.38623	0.988037	0.0351563	1.3772	0.751709	1.3396	0.67041	-0.888916	1.63623	-0.876465	0
144.5	2.4458	1.25073	0.628662	1.49854	0.915039	1.7627	0.740967	-0.792969	1.88721	0.0673828	0
145.5	2.29297	1.32397	0.666992	1.57568	1.11353	1.82935	0.934814	-0.864014	1.7959	0.612305	0
146.5	2.3042	1.69214	1.03247	1.34351	0.613281	1.40479	0.9729	-1.23462	1.45313	1.25708	0
147.5	1.81226	0.918945	0.484375	1.03687	0.366943	1.02173	0.285156	-1.65894	1.13721	1.29321	0
148.5	1.87866	0.684326	-0.0327148	1.0498	0.407715	1.20166	0.270752	-1.50659	1.1748	0.727295	0
149.5	2.07642	0.56958	-0.300049	1.39429	0.460449	1.23438	0.573975	-0.932373	1.16309	0.0842285	0
150.5	1.90625	0.338623	-0.126221	1.21021	1.01001	1.39258	0.872559	-0.443359	1.11694	0.165039	0
151.5	1.854	0.795166	0.638428	0.924072	1.23853	1.69873	1.27002	-1.16626	1.5415	0.161621	0
152.5	2.15649	0.973389	0.778564	1.19629	1.66406	1.98047	1.47046	-0.738525	1.69946	0.14624	0
153.5	1.71411	1.16846	0.529541	1.23584	1.5769	1.83081	1.17798	-0.946533	1.66382	-0.508789	0
154.5	1.78662	0.893066	0.31958	0.830566	1.60498	1.67749	0.840088	-0.918213	1.51318	-0.589111	0
155.5	1.82813	0.764648	-0.281006	0.654297	1.64258	1.51758	0.427979	-0.912354	1.49463	-0.618408	0
156.5	1.6062	0.80957	-0.32666	0.519043	1.18994	1.78516	0.244385	-0.861084	1.68164	-0.591309	0
157.5	1.88672	1.1333	-0.20166	0.789307	1.70532	1.39917	0.488525	-0.361816	2.16333	-0.29248	0
158.5	1.44946	1.05664	-0.487793	0.7854	1.51489	1.32007	0.185303	-0.621826	2.02686	-0.421143	0
159.5	1.16382	0.681885	-0.273193	0.645264	1.22485	1.31665	-0.0012207	-0.835205	2.06445	-0.522461	0
160.5	1.04932	0.793213	-0.470459	0.7146	1.0061	1.34375	0.0175781	-0.86792	1.84985	-0.553223	0
161.5	1.30054	0.642578	-0.818848	0.293213	0.523438	1.15747	-0.135742	-0.870117	1.44165	-0.845703	0
162.5	1.05762	0.26123	-0.838623	0.687012	0.212646	1.26172	-0.046875	-0.565918	1.29199	-0.618652	0
163.5	0.734375	-0.000976563	-0.901367	0.559326	0.567383	1.19531	-0.336426	-0.862549	1.32397	-0.551758	0
164.5	0.424316	-0.365234	-0.903564	0.531006	0.0898438	0.693359	-0.078125	-1.18701	1.34058	-0.753174	0
165.5	0.613525	-0.0395508	-0.700195	0.647461	0.185547	0.597656	-0.125977	-1.22314	1.41846	-0.778076	0
166.5	1.08643	0.25708	-0.376953	1.16528	0.844482	0.820313	0.238037	-0.607666	1.71191	-0.555176	0
167.5	1.03223	0.74292	-0.369141	0.942627	0.757813	1.07007	0.350098	-0.318848	1.88062	-0.35498	0
168.5	1.20996	1.08838	0.106201	1.21631	0.891113	1.37476	0.529785	-0.0134277	2.49023	0.192139	0
169.5	-1.38257	0.400635	0.785645	-2.13184	-2.1416	0.236572	0.546875	-3.41895	-0.648193	2.51099	0
170.5	-1.94946	-1.73511	-2.34692	-3.31763	-3.06787	-0.967529	-0.994385	-3.64233	0.333496	-2.02026	0
171.5	-1.87769	-2.11255	-2.90601	-3.62964	-3.30347	-1.41357	-2.08936	-3.59033	0.869873	-3.62793	0
172.5	-1.59839	-1.4856	-2.60083	-3.69141	-2.85156	-1.26855	-2.34668	-3.62744	1.73584	-3.03394	0
173.5	-1.40503	-1.50464	-3.00317	-3.82593	-2.70093	-1.2334	-2.1687	-3.18726	1.90991	-2.74805	0
174.5	-1.65088	-1.73022	-3.40723	-3.85742	-3.6416	-1.46997	-2.5127	-3.36572	1.68579	-3.07544	0
175.5	-2.00098	-1.9563	-3.68921	-3.1106	-4.24609	-1.50684	-2.71094	-3.2605	1.22656	-3.52319	0
176.5	-2.28394	-2.37891	-3.7207	-2.60132	-4.75146	-1.99902	-2.85962	-3.15991	1.23364	-3.63086	0
177.5	-2.62573	-2.86768	-4.00439	-2.9563	-5.17749	-2.4082	-3.58423	-3.32422	1.20459	-3.80518	0
178.5	-2.78491	-3.01196	-4.31201	-3.01074	-4.9729	-2.71924	-3.67407	-3.41626	1.28247	-3.78882	0
179.5	-2.75952	-2.71021	-4.50586	-2.63428	-5.30371	-2.49463	-3.71509	-3.31763	-0.0922852	-3.61475	0
180.5	-3.22241	-2.6897	-4.65674	-3.03784	-5.65723	-2.48657	-3.75317	-3.66431	-2.12549	-3.59521	0
181.5	-3.10669	-2.59351	-4.43188	-3.36426	-5.3064	-2.12427	-3.56812	-3.39795	-2.69849	-3.5105	0
182.5	-3.15454	-2.61426	-4.78735	-3.49561	-5.51245	-1.9231	-4.03979	-3.6499	-2.77686	-3.67676	0
183.5	-3.35474	-2.94531	-5.05933	-3.60547	-5.56372	-2.9231	-4.02563	-3.6145	-2.93384	-4.09204	0
184.5	-3.52881	-3.17773	-5.10889	-3.57056	-5.67603	-3.37769	-3.79614	-4.09863	-2.8418	-4.21753	0
185.5	-2.98047	-2.67236	-4.65039	-3.47607	-4.96362	-2.75439	-3.54053	-3.59961	-2.1814	-3.75122	0
186.5	-2.9104	-2.63843	-4.9895	-3.08887	-4.93286	-2.5293	-3.12622	-3.59326	-1.83716	-3.71289	0
187.5	-3.13696	-2.5791	-4.84204	-2.96924	-4.93604	-2.59985	-3.07544	-3.67114	-1.6084	-3.39917	0
188.5	-3.2041	-2.77319	-4.09961	-2.85596	-4.9397	-2.86401	-3.55786	-3.84155	-1.75293	-3.30518	0
189.5	-3.46973	-3.19116	-3.49585	-3.58838	-5.68921	-3.17944	-4.12402	-4.27979	-2.25	-3.6106	0
190.5	-3.14087	-2.83301	-3.37524	-3.49878	-5.14233	-2.72314	-4.09106	-3.82104	-1.63696	-3.37793	0
191.5	-3.61523	-3.36206	-3.64111	-3.58252	-5.79102	-3.19092	-4.33594	-4.19189	-1.60083	-3.53931	0
192.5	-3.23657	-3.1355	-3.49365	-3.74097	-5.6875	-3.21094	-4.24585	-3.94995	-1.4502	-3.6748	0
193.5	-3.48389	-2.9751	-3.25513	-3.90918	-5.65894	-3.01831	-4.14795	-3.83398	-1.54932	-3.53613	0
194.5	-3.71069	-2.92749	-3.46729	-3.91602	-5.13696	-3.0708	-4.11621	-3.63721	-1.58594	-3.50635	0
195.5	-4.21558	-3.55322	-3.8916	-3.92969	-5.28906	-3.36792	-4.53247	-3.95752	-1.65527	-3.70752	0
196.5	-3.95972	-3.77197	-3.76514	-4.07153	-5.3938	-3.35034	-4.73364	-3.98413	-1.80151	-3.93726	0
197.5	-3.96411	-3.99438	-3.69214	-3.98926	-5.70386	-3.53345	-5.10815	-4.0752	-1.64404	-4.03784	0
198.5	-3.81006	-3.8833	-3.59131	-3.90063	-5.77515	-3.99414	-4.60718	-3.97388	-1.60693	-3.84595	0
199.5	-3.61011	-3.80005	-3.53735	-3.45313	-5.48193	-4.07739	-4.37964	-5.19849	-1.72168	-3.67944	0

## Sheet: Figure 3B CD1b-PC
Figure 3B: CD1b-PC Sensogram (upper)															Figure 3B: CD1b-PC Equilibrium curve (lower)
* values in blue italics are exluded data points from figure generation
Time [s]	200μM	100μM	50μM	25μM	12.5μM	6.25M	3.125μM	1.56M	0.78μM	0					Concentration [μM]	Response Units (RU)
11.5	0.551758	0.55957	1.01208	0.476318	0.603149	0.368164	-0.0180664	-0.262451	-0.266479	0					200	42.2	45.6
12.5	0.0927734	0.544312	0.869019	0.35437	0.386597	0.222412	0.00488	-0.0268555	-0.559814	0					100	34.4	36.8
13.5	0.232666	0.381958	0.72583	0.22522	0.466553	0.151733	0.362061	0.119385	-0.613281	0					50	25.3	21.6
14.5	0.259277	0.372437	0.788574	0.123169	0.697632	0.211548	0.42688	0.534912	-0.395752	0					25	12.6	12.7
15.5	0.206787	0.0661621	0.865967	0.309082	0.194092	-0.038208	0.0874023	-0.947144	-0.162231	0					12.5	8.26	8.61
16.5	-0.29187	0.0994873	0.830811	-0.376099	0.610596	-0.618896	-0.221069	-1.21814	-0.326172	0					6.25	4.96	3.6
17.5	0.0352783	0.314331	0.578857	-0.338135	0.46875	-0.755615	0.0426025	-0.975586	-0.508179	0					3.125	2.59	1.4
18.5	-0.16687	-0.233276	-0.323486	-0.559937	-0.470215	-0.664185	-0.150391	-0.559082	-0.856201	0					1.56	1.97	1.28
19.5	-0.227783	-0.0997314	-0.465576	-0.136597	-0.641602	-0.211914	0.118042	0.199097	-0.951538	0					0.78	0.935	0.567
20.5	-0.426025	-0.174072	-0.331787	-0.371704	-0.653931	-0.371338	-0.120728	-0.430298	-0.969604	0					0	0	0
21.5	-0.604126	-0.45105	-0.543823	-0.321045	-0.282471	-0.43457	-0.0141602	-0.652588	-0.917969	0
22.5	-0.457153	-0.117798	-0.53125	-0.0568848	-0.243652	0.0579834	0.253174	0.429443	-0.696777	0
23.5	0.309204	0.46936	-0.138794	0.557983	0.0253906	0.670166	0.613647	0.496216	-0.137085	0
24.5	0.354126	0.0611572	-0.275513	0.19812	0.0523682	0.352051	0.481934	-0.00647	-0.227783	0
25.5	0.302979	0.185791	-0.494629	-0.0131836	0.17749	0.315063	0.410889	0.0247803	-0.115967	0
26.5	0.0284424	-0.110962	-0.348511	-0.141968	-0.0432129	0.299561	0.193481	0.164673	-0.0916748	0
27.5	0.162354	0.131714	0.111572	0.161499	0.00317	0.431763	0.238281	0.182129	0.124146	0
28.5	-0.00171	-0.0913086	-0.178223	-0.102295	-0.15979	0.166992	-0.0286865	-0.0947266	-0.083252	0
29.5	-0.0415039	-0.0407715	-0.267578	-0.189331	-0.155396	-0.206421	-0.0352783	-0.0322266	-0.131226	0
30.5	0.0548096	-0.299805	-0.378296	-0.178833	-0.496948	-0.224121	-0.20752	-0.319824	-0.307861	0
31.5	-0.013916	-0.177124	-0.4552	-0.2854	-0.337402	-0.233032	-0.126709	-0.293579	-0.211426	0
32.5	-0.127808	-0.162964	-0.110229	-0.257568	-0.0820313	-0.130981	-0.255493	-0.173218	-0.287109	0
33.5	-0.556396	-0.347778	-0.360229	-0.262695	-0.255005	-0.454102	-0.394897	-0.22876	-0.429688	0
34.5	0.0775146	0.237061	0.204712	0.27356	0.409424	0.17749	0.182007	0.181396	0.0738525	0
35.5	0.20105	0.0889893	0.342651	0.0494385	0.213379	0.305298	0.0175781	0.0819092	0.0488281	0
36.5	0.307617	0.168213	0.387451	0.224365	0.272217	0.254761	0.239746	0.125854	0.432739	0
37.5	0.0539551	0.253296	0.348267	0.412964	0.243652	0.328247	0.33728	0.31604	0.455322	0
38.5	0.045166	0.281006	0.288208	0.213745	0.189087	0.183716	0.244019	0.342773	0.356567	0
39.5	-0.141602	0.229858	0.367188	0.327881	0.372681	0.147461	0.206543	0.055542	0.0671387	0
40.5	0.155273	0.650269	0.375366	0.37085	0.379395	0.320557	0.351929	0.0638428	0.186401	0
41.5	-0.0134277	0.324829	0.354614	0.227783	0.328979	0.261108	0.293335	0.136475	-0.10437	0
42.5	-0.00171	0.485107	0.342163	0.314697	0.339478	0.475586	0.407471	0.269775	-0.130859	0
43.5	0.0357666	-0.00635	0.604248	0.249268	0.191772	0.277222	0.282837	0.291992	-0.0605469	0
44.5	0.274414	-0.0803223	0.462036	0.274292	0.0843506	0.356812	0.39209	0.903931	-0.0766602	0
45.5	-0.233032	-0.214233	0.147095	0.118408	0.0218506	0.549316	0.0288086	1.02832	0.260864	0
46.5	-0.24585	0.19043	0.318604	0.192261	0.146484	0.498291	-0.14502	0.750854	0.231567	0
47.5	-0.133667	0.0369873	0.354248	0.247437	0.178589	0.563843	0.182007	0.747437	0.276123	0
48.5	0.0487061	0.128052	0.46521	0.277466	0.248901	0.446289	0.129639	0.898682	0.238281	0
49.5*	0.399048*	0.143677*	0.65625*	0.208374*	0.356689*	0.451416*	0.0968018*	6.40991*	0.423828*	0*
50.5*	0.754517*	0.585815*	0.648804*	0.42749*	0.245728*	1.52161*	0.328857*	11.0865*	2.09534*	0*
51.5*	0.594727*	-0.181763*	-0.237915*	-0.211182*	-0.522583*	8.5553*	-0.322388*	14.4335*	5.29138*	0*
52.5*	38.6776*	4.24243*	-1.2887*	2.58691*	-1.26953*	12.835*	-1.83875*	15.7209*	5.53516*	0*
53.5*	128.745*	44.7893*	17.7006*	17.974*	6.89966*	17.5833*	0.826416*	18.0392*	6.71362*	0*
54.5*	209.017*	88.8937*	43.2917*	32.6938*	15.1337*	22.6416*	3.47803*	20.3263*	8.0304*	0*
55.5*	292.518*	129.448*	65.9406*	46.7291*	22.8372*	28.7021*	5.77881*	19.2272*	8.99487*	0*
56.5*	363.985*	171.047*	90.2587*	60.7021*	32.2153*	27.8389*	8.93604*	5.85339*	7.13953*	0*
57.5*	281.651*	169.272*	103.596*	55.9504*	36.8911*	7.34241*	11.0538*	-3.98413*	-0.786011*	0*
58.5*	12.5925*	46.0679*	46.9504*	11.9237*	12.8123*	-0.391113*	3.26807*	-0.102539*	-0.503052*	0*
59.5*	-89.1401*	-24.985*	-7.98364*	-9.51355*	-3.64221*	-2.33228*	-1.64429*	0.628662*	-0.780151*	0*
60.5	-108.046	-43.3466	-23.0344	-14.8998	-8.26587	-1.96423	-2.63013	1.2218	-0.451538	0
61.5	-93.1583	-39.9279	-23.5582	-12.8802	-7.84045	-0.875854	-2.3031	1.15845	-0.460815	0
62.5	-68.3712	-28.0962	-17.8684	-8.97571	-5.50903	-0.0791016	-1.2821	1.18542	0.0124512	0
63.5	-45.5931	-16.1647	-11.181	-5.32739	-3.47583	0.479858	-0.61499	1.00952	-0.146606	0
64.5	-26.1588	-6.23499	-5.75952	-2.18933	-1.55981	1.15796	0.00818	0.922119	0.000732	0
65.5	-11.428	1.6615	-1.27588	0.338013	0.0305176	1.80322	0.685059	0.949341	-0.0117188	0
66.5	-0.461914	7.62646	2.30115	2.16699	1.25708	2.04016	1.18677	0.933105	0.145386	0
67.5	7.64038	12.1884	4.8158	3.87427	2.34521	2.47046	1.48193	1.09424	0.218628	0
68.5	13.9271	15.3209	6.76147	4.85168	3.06201	2.50085	1.85266	1.27466	0.0369873	0
69.5	18.3643	17.4978	7.99133	5.40564	3.45117	2.36572	1.66553	1.15601	-0.0809326	0
70.5	22.1733	19.7169	9.255	6.30054	4.05127	2.84204	2.14441	1.46619	0.277222	0
71.5	24.8151	20.9697	9.96289	6.6123	4.1051	2.89917	2.09338	1.22876	0.151978	0
72.5	26.7913	22.1909	10.8168	7.12195	4.44653	2.88538	2.29138	1.1178	0.351929	0
73.5	28.4363	23.0178	10.9629	7.09827	4.48169	2.78625	2.13281	1.15503	0.0974121	0
74.5	29.7881	23.74	10.9867	7.42896	4.94885	3.02124	2.39722	1.33179	0.226074	0
75.5	30.6022	24.1643	11.0616	7.53101	4.85425	2.85217	2.30688	1.18884	0.0792236	0
76.5	31.6038	24.7303	11.5684	7.81738	4.93237	2.70679	2.31128	1.14832	0.200317	0
77.5	32.1041	24.8436	11.2781	7.73853	4.94739	2.60608	2.005	0.942383	-0.216797	0
78.5	32.6334	25.349	11.3019	7.93018	4.95715	2.71423	2.42139	0.932983	-0.0601807	0
79.5	33.0686	25.6061	11.4945	7.72668	5.02942	2.6322	2.01477	0.96936	-0.0710449	0
80.5	33.5471	25.5096	11.7898	7.86816	4.90515	2.59583	2.16394	0.851807	0.0136719	0
81.5	33.5569	25.3225	11.6909	7.60999	4.58484	2.4342	1.83508	0.776733	-0.189453	0
82.5	33.9207	25.8406	11.9402	7.9353	4.94897	2.84717	2.00635	0.785034	0.0535889	0
83.5	33.8888	25.8201	12.1494	7.83984	4.94019	2.8877	2.05103	0.86377	0.00464	0
84.5	34.0919	25.7607	12.0441	7.88611	4.97888	2.48022	2.026	1.00647	0.026123	0
85.5	33.9788	25.5315	12.0948	7.76221	4.67236	2.3252	1.78394	0.860352	0.0366211	0
86.5	34.1932	25.7959	12.2336	7.93762	4.76648	2.36865	2.05896	0.913452	0.0919189	0
87.5	34.09	25.7462	12.262	8.38245	4.9386	2.4552	1.8916	0.939575	-0.019165	0
88.5	34.0784	25.6194	12.2422	8.68738	4.85242	2.39868	1.90942	0.827148	-0.0960693	0
89.5	34.2166	25.7002	12.2913	9.02979	5.04773	2.33093	1.83423	0.98291	0.00854	0
90.5	34.296	25.6439	12.3541	9.20166	4.82703	2.42322	1.86951	1.1189	0.0581055	0
91.5	34.5354	25.6483	12.7765	9.41663	4.8446	2.50061	2.00269	1.38074	0.114136	0
92.5	34.3685	25.567	12.5748	8.3114	4.90466	2.33533	1.62061	1.12073	0.0795898	0
93.5	34.5983	25.5571	12.6558	7.98877	5.06958	2.69666	2.36243	1.09656	-0.131714	0
94.5	34.5139	25.2194	12.4741	7.94885	5.18909	2.84668	2.06873	0.717285	-0.23877	0
95.5	34.3257	25.3276	12.7078	7.82788	4.91992	2.82129	2.10083	0.727905	-0.268799	0
96.5	34.4971	25.1132	12.5881	7.97351	5.0249	2.64502	1.98303	0.767334	-0.355469	0
97.5	34.5718	25.2284	12.6863	7.86072	5.04272	2.84705	1.92151	0.923218	-0.171509	0
98.5	34.6454	24.8982	12.6401	7.62463	5.0343	2.57703	2.02136	0.836792	-0.394165	0
99.5	34.8245	24.7811	12.8835	7.97632	5.07227	2.69312	2.04492	0.93689	-0.143433	0
100.5	34.3057	24.7635	12.5835	7.51892	4.69299	2.56152	1.86719	0.716553	-0.333862	0
101.5	34.4575	24.7166	12.624	7.48083	4.74951	2.63208	1.71704	0.534058	-0.341919	0
102.5	34.6155	24.8783	12.9906	7.89221	4.948	2.61853	1.88	0.58374	-0.102051	0
103.5	34.0717	24.6772	12.9445	7.49707	4.86414	2.23804	1.45862	0.282593	-0.322632	0
104.5	34.1707	24.4115	12.9722	7.89111	4.97107	2.65295	1.99329	1.07825	-0.201172	0
105.5	33.7327	23.7952	12.4409	7.62207	4.80859	2.57629	1.92847	1.21313	-0.309814	0
106.5	33.7275	23.8159	12.5284	7.56152	4.99414	2.48767	1.95544	1.27051	-0.235962	0
107.5	33.7747	23.7032	12.8494	7.64648	5.13232	2.64111	2.0741	1.5271	0.0994873	0
108.5	33.2002	23.2135	12.575	7.34106	4.8999	2.30908	1.5741	1.2345	-0.442627	0
109.5	32.8834	22.8788	12.3308	7.17664	4.68591	2.25171	1.47229	0.704468	-0.543457	0
110.5	32.9033	23.124	12.4059	7.15491	4.87769	2.53381	1.64954	0.920532	-0.19104	0
111.5	32.1519	22.8857	12.0215	6.89819	4.65125	2.50146	1.54065	0.535034	-0.34021	0
112.5	37.3987	17.8143	10.6421	5.24817	2.92969	1.89783	0.682007	0.0814209	-0.0449219	0
113.5	28.1698	12.8052	7.66284	3.33289	1.81213	1.10168	0.25769	-0.29126	-0.418091	0
114.5	21.7654	9.36499	5.47839	2.47705	1.31946	1.0271	0.161621	-0.20105	-0.519165	0
115.5	16.6448	6.5686	3.88	1.44617	0.867554	0.465088	0.038208	-0.297485	-0.571899	0
116.5	12.976	5.02295	2.69983	0.872803	0.722656	0.297485	0.241699	-0.160767	-0.718384	0
117.5	10.1674	3.59033	2.05371	0.66687	0.791382	0.814575	0.529907	0.0496826	-0.331299	0
118.5	7.72241	2.65173	1.43506	0.293091	0.709351	0.448975	0.594482	0.180664	-0.421997	0
119.5	5.95691	1.95374	0.809326	0.173584	0.482544	0.359985	0.363647	0.0540771	-0.266724	0
120.5	4.58728	1.44482	0.581177	0.232544	0.609009	0.286133	0.516357	0.290405	-0.202759	0
121.5	3.75525	1.04761	0.322998	0.172852	0.36145	0.18335	0.380493	0.290894	-0.467529	0
122.5	3.00732	0.412354	0.272949	-0.0627441	0.0617676	0.187378	0.238647	0.13147	-0.469482	0
123.5	2.22998	0.0670166	-0.0723877	-0.347534	-0.0921631	-0.0595703	-0.0894775	-0.0290527	-0.702759	0
124.5	1.62244	-0.230225	-0.399658	-0.394775	-0.144897	-0.041626	-0.000854	-0.0166016	-0.807861	0
125.5	1.35364	0.00562	-0.507568	-0.284302	0.03479	-0.00769	0.353516	0.0469971	-0.399658	0
126.5	1.09973	0.0178223	-0.52356	-0.183594	-0.19458	-0.0428467	0.0627441	0.0083	-0.851196	0
127.5	0.977173	0.0947266	-0.363037	0.0516357	0.155396	0.39624	0.347534	-0.045166	-0.554077	0
128.5	0.998169	-0.0634766	-0.461914	-0.164429	-0.0397949	0.364868	0.303467	-0.121826	-0.723877	0
129.5	0.909302	-0.219971	-0.57373	-0.31311	-0.285034	0.383057	0.102051	-0.265259	-0.517578	0
130.5	0.836548	-0.182617	-0.253906	-0.0311279	0.0457764	0.562744	0.574951	0.135742	-0.471924	0
131.5	0.575684	-0.439575	-0.672729	-0.372559	-0.223022	0.142334	0.14917	-0.0372314	-0.633179	0
132.5	0.593628	-0.468872	-0.869995	-0.210083	-0.401611	0.0430908	0.236694	-0.231445	-0.698853	0
133.5	0.727173	-0.328735	-1.01807	-0.360107	-0.200806	0.0603027	0.604614	0.441162	-0.651978	0
134.5	0.338501	-0.613892	-0.79541	-0.60022	-0.131592	-0.37439	-0.086792	0.0493164	-0.482422	0
135.5	-0.102173	-0.892822	-0.45874	-0.710449	-0.167603	-0.590942	-0.366089	-0.257324	-0.420044	0
136.5	-0.0283203	-1.00757	-0.700562	-0.82605	-0.12854	-0.209229	-0.0617676	-0.222168	-0.678955	0
137.5	0.052124	-0.955322	-0.68335	-0.743652	-0.000366	-0.0209961	-0.241821	-0.169434	-0.809814	0
138.5	0.0115967	-0.911011	-0.749146	-0.936523	-0.138184	0.0345459	-0.09375	-0.181885	-0.867188	0
139.5	-0.185303	-1.01611	-0.801514	-0.764282	-0.421387	-0.298584	-0.140625	0.0119629	-0.843384	0
140.5	-0.224487	-1.42554	-1.08679	-0.954224	-0.728882	-0.354492	-0.277832	-0.0861816	-1.01404	0
141.5	0.209595	-1.04858	-1.06885	-0.908081	-0.466797	-0.0123291	-0.0446777	0.111084	-1.03088	0
142.5	0.0540771	-0.842773	-0.571167	-0.795166	-0.0531006	0.0384521	-0.117676	-0.0393066	-0.699585	0
143.5	-0.0911865	-0.862305	-0.695435	-0.959351	-0.179688	-0.00537	-0.298096	-0.220215	-0.646973	0
144.5	-0.238037	-0.904419	-0.531006	-1.04871	-0.15271	-0.2229	-0.389404	-0.355347	-0.510986	0
145.5	-0.219604	-0.973999	-0.941772	-0.672852	-0.47876	0.0366211	-0.352295	-0.052124	-0.979248	0
146.5	0.179932	-0.896118	-0.689941	-0.651367	-0.523071	0.208496	-0.34375	0.230591	-0.884399	0
147.5	0.0635986	-0.938721	-1.04773	-0.718628	-0.526855	0.0338135	-0.250854	-0.185791	-1.08594	0
148.5	0.140137	-0.96814	-0.810547	-0.863159	-0.725708	0.045166	-0.0543213	-0.0334473	-0.717163	0
149.5	0.311523	-0.664673	-0.559448	-0.675293	-0.25354	0.0985107	0.207397	0.130615	-0.506714	0
150.5	0.095459	-0.806396	-0.650024	-0.522095	-0.248779	0.115845	0.179199	-0.0686035	-0.501221	0
151.5	-0.141846	-0.923096	-1.06836	-0.80957	-0.599487	0.102661	-0.219482	-0.133667	-0.863647	0
152.5	-0.0794678	-0.660645	-0.984009	-0.541382	-0.176514	0.241089	-0.145386	-0.197021	-0.928589	0
153.5	0.0744629	-0.761475	-0.715698	-0.292358	0.0773926	0.584961	0.107788	-0.101318	-0.644531	0
154.5	0.177246	-0.483398	-0.853638	-0.396729	0.0223389	0.290771	0.173462	0.0338135	-0.942993	0
155.5	0.0269775	-0.517334	-1.09033	-0.490112	-0.438599	0.0494385	-0.154785	-0.545044	-1.0531	0
156.5	1.15039	-0.203979	-1.02905	1.06165	-0.389404	0.432129	1.41846	1.1261	-0.952759	0
157.5	-0.254028	-0.307617	-1.02295	0.0490723	-0.555664	0.262085	-0.0668945	-0.38916	-0.900024	0
158.5	-1.39758	-0.854248	-0.641235	-1.53162	-0.236938	-0.250977	-1.19617	-1.21375	-1.15759	0
159.5	-0.993042	-0.87207	-0.855713	-1.00623	-0.249023	-0.00488	-0.662354	-0.692871	-1.03992	0
160.5	-0.705688	-0.964844	-1.13281	-0.497314	-0.566284	0.0447998	-0.495239	-0.662964	-1.32764	0
161.5	-0.566406	-0.744873	-0.997437	-0.693359	-0.502319	0.017334	-0.310303	-0.537476	-1.26917	0
162.5	-0.656006	-0.759644	-1.25012	-0.824951	-0.5448	-0.0319824	-0.37915	-0.488525	-1.36646	0
163.5	-0.618896	-0.803589	-1.27112	-0.276978	-0.629395	-0.149414	-0.266968	-0.462646	-1.30237	0
164.5	-0.339111	-0.944702	-0.889648	-0.132935	-0.304199	0.117188	-0.147705	-0.0634766	-1.104	0
165.5	-0.208008	-0.572144	-1.04077	-0.225342	-0.401611	0.329956	-0.103394	-0.11499	-1.09448	0
166.5	-0.159668	-0.51709	-0.81897	-0.199829	-0.175903	0.366943	0.140381	0.270386	-0.970703	0
167.5	-0.238525	-0.616821	-0.964111	-0.355103	-0.39856	0.118164	-0.174561	-0.005	-0.954834	0
168.5	-0.248779	-0.611084	-0.702393	-0.187744	-0.164795	0.456787	0.10791	0.223877	-0.899048	0
169.5	-0.141235	-0.496948	-0.825439	-0.2854	-0.207397	0.366943	0.182495	0.103516	-0.926636	0
170.5	-0.114136	-0.348267	-0.796265	0.115356	-0.041748	0.256592	0.774414	0.316772	-0.768311	0
171.5	0.0933838	-0.143066	-0.6521	0.0274658	0.0539551	0.456909	0.598633	0.273438	-0.552368	0

[truncated: 4 more sheets: Figure 3B CD1b-PE, Figure 3B CD1b-PA, Figure 3B CD1b-PI, Figure 3B CD1b-PS]
